# Supplementary material for: 3-(3-Chloro­phenyl­sulfon­yl)-2,5-dimethyl-1-benzofuran
Source: Acta Crystallogr Sect E Struct Rep Online. 2011 Sep 14;67(Pt 10):o2578. doi: 10.1107/S1600536811035720 (PMC3201520; doi:10.1107/S1600536811035720)
Supplement: Supplementary file 1 [file e-67-o2578-sup1.cif]

##############################################################################
###                                                                        ###
###           Electronic papers (Acta Crystallographica Section C)         ###
###                                                                        ###
##############################################################################
#                                                                            #
# This paper is published electronically. It meets the data-validation       #
# criteria for publication in Acta Crystallographica Section C.              #
# The submission has been checked by a Section C Co-editor though the text   #
# in _publ_section_comments is the responsibility of the authors.            #
#                                                                            #
# Electronic papers are listed in the printed contents pages of an issue of  #
# Acta Crystallographica Section C within two months of acceptance and are   #
# available by email and via the online contents pages for that issue.       #
#                                                                            #
# Software is freely available for graphical display of the structure(s) in  #
# this CIF.  For information consult the CIF home page http://www.iucr.org/  #
# cif/home.html                                                              #
#                                                                            #
#            Copyright International Union of Crystallography                #
#                                                                            #
##############################################################################
data_I
_audit_creation_method     'form.cif (version 2.0)'
_journal_data_validation_number     ?
_journal_date_recd_electronic     2011-08-22
_journal_date_accepted     2011-09-02
_journal_name_full     'Acta Crystallographica, Section E'
_journal_year     2011
_journal_volume     67
_journal_issue     10
_journal_page_first     eo2578
_journal_page_last     eo2578
_journal_paper_category     QO
_journal_coeditor_code     QM2026
_publ_contact_author_name     'Prof. Uk Lee'
_publ_contact_author_address
;
 Department of Chemistry, Pukyong National University, 599-1 Daeyeon 3-dong
 Nam-gu, Busan 608-737, Republic of Korea
;
_publ_contact_author_email     'uklee@pknu.ac.kr'
_publ_contact_author_fax     '+82-51-629-5583'
_publ_contact_author_phone     '+82-51-629-5596'
_publ_section_title
;
3-(3-Chlorophenylsulfonyl)-2,5-dimethyl-1-benzofuran
;
loop_
    _publ_author_name
    _publ_author_address
    'Seo, Pil Ja'
;
 Department of Chemistry, Dongeui University, San 24 Kaya-dong Busanjin-gu,
 Busan 614-714, Republic of Korea
;
    'Choi, Hong Dae'
;
 Department of Chemistry, Dongeui University, San 24 Kaya-dong Busanjin-gu,
 Busan 614-714, Republic of Korea
;
    'Son, Byeng Wha'
;
 Department of Chemistry, Pukyong National University, 599-1 Daeyeon 3-dong
 Nam-gu, Busan 608-737, Republic of Korea
;
    'Lee, Uk'
;
 Department of Chemistry, Pukyong National University, 599-1 Daeyeon 3-dong
 Nam-gu, Busan 608-737, Republic of Korea
;
_publ_section_synopsis     .
_publ_section_abstract
;
In the title compound, C~16~H~13~ClO~3~S, the 3-chlorophenyl ring makes a
dihedral angle of 76.30 (5)\% with the mean plane of the benzofuran fragment.
In the crystal, pairs of intermolecular C---H...\p interactions link the
molecules into inversion dimers.
;
_publ_section_comment
;
Recently, many compounds containing a benzofuran ring system have drawn
much attention owing to their valuable pharmacological properties such as
antibacterial and antifungal, antitumor and antiviral, and antimicrobial
activities (Aslam <i>et al.</i>, 2009, Galal <i>et al.</i>,
2009, Khan <i>et al.</i>, 2005). These
benzofuran derivatives occur in a wide range of natural products (Akgul & Anil,
2003; Soekamto <i>et al.</i>, 2003). As a part of our ongoing
study of the substituent
effect on the solid state structures of
3-(4-chlorophenylsulfonyl)-2-methyl-1-benzofuran analogues
(Choi <i>et al.</i>, 2010, 2011), we report herein the crystal
structure of the title
compound.
In the title molecule (Fig. 1), the benzofuran unit is essentially planar,
with a mean deviation of 0.004 (1) \%A from the least-squares plane
defined by the nine constituent atoms. The dihedral angle formed by
the 3-chlorophenyl ring and the mean plane of the benzofuran fragment
is 76.30 (5)\% . The crystal packing (Fig.2) is stabilized by intermolecular
C---H...\p interactions between a methyl H atom and the
benzene ring (Table 1; C9---H9C...Cg^i^, Cg is the centroid of the
C2--C7 benzene ring).
;
_publ_section_references
;
Akgul, Y. Y. & Anil, H. (2003). <i>Phytochemistry</i>, <b>63</b>, 939--943.
Aslam, S. N., Stevenson, P. C., Kokubun, T. & Hall, D. R. (2009). <i>Microbiol.
Res.</i> <b>164</b>, 191--195.
Brandenburg, K. (1998). <i>DIAMOND</i>. Crystal Impact GbR, Bonn, Germany.
Bruker (2009). <i>APEX2</i>, <i>SADABS</i> and <i>SAINT</i>. Bruker AXS Inc.,
Madison, Wisconsin, USA.
Choi, H. D., Seo, P. J. & Lee, U. (2011). <i>Acta Cryst.</i> E<b>67</b>, o1226.
Choi, H. D., Seo, P. J., Son, B. W. & Lee, U. (2010). <i>Acta Cryst.</i>
E<b>66</b>, o3065.
Farrugia, L. J. (1997). <i>J. Appl. Cryst.</i> <b>30</b>, 565.
Galal, S. A., Abd El-All, A. S., Abdallah, M. M. & El-Diwani, H. I. (2009).
<i>Bioorg. Med. Chem. Lett</i>. <b>19</b>, 2420--2428.
Khan, M. W., Alam, M. J., Rashid, M. A. & Chowdhury, R. (2005). <i>Bioorg. Med.
Chem</i>. <b>13</b>, 4796--4805.
Sheldrick, G. M. (2008). <i>Acta Cryst.</i> A<b>64</b>, 112--122.
Soekamto, N. H., Achmad, S. A., Ghisalberti, E. L., Hakim, E. H. & Syah, Y. M.
(2003). <i>Phytochemistry</i>, <b>64</b>, 831--834.
;
_publ_section_related_literature
;
For the pharmacological activity of benzofuran compounds, see: Aslam <i>et
al.</i> (2009); Galal <i>et al.</i> (2009); Khan <i>et al.</i>
(2005). For
natural products with benzofuran rings, see: Akgul & Anil (2003);
Soekamto
<i>et al.</i> (2003). For structural studies of
3-(4-chlorophenylsulfonyl)-2-methyl-1-benzofuran derivatives, see: Choi <i>et
al.</i> (2010, 2011).
;
_publ_section_exptl_prep
;
77% 3-chloroperoxybenzoic acid (514 mg, 2.3 mmol) was added in small
portions to a stirred solution of
3-(3-chlorophenylsulfanyl)-2,5-dimethyl-1-benzofuran (317 mg, 1.1 mmol)
in dichloromethane (30 mL) at 273 K. After being stirred at room temperature
for 4h, the mixture was washed with saturated sodium
bicarbonate solution and the organic layer was separated, dried over
magnesium sulfate, filtered and concentrated at reduced pressure.
The residue was purified by column chromatography
(hexane--ethyl acetate, 4:1 v/v) to afford the title compound as a colorless
solid [yield 68%, m.p. 396--397 K; Rf = 0.75 (hexane--ethyl acetate, 4:1 v/v)].
Single crystals suitable for X-ray diffraction were prepared by slow
evaporation of a solution of the title compound in acetone at room
temperature.
;
_publ_section_exptl_refinement
;
All H atoms were positioned geometrically and refined using a riding model,
with C---H = 0.95 \%A for aryl and 0.99  \%A for methyl H atoms.
<i>U</i>~iso~(H)  = 1.2<i>U</i>~eq~(C) for aryl and 1.5<i>U</i>~eq~(C)
for methyl H atoms.
;
_chemical_name_systematic
;
3-(3-Chlorophenylsulfonyl)-2,5-dimethyl-1-benzofuran
;
_chemical_name_common     ?
_chemical_formula_moiety     'C16 H13 Cl O3 S'
_chemical_formula_sum     'C16 H13 Cl O3 S'
_chemical_formula_iupac     'C16 H13 Cl O3 S'
_chemical_formula_weight     320.77
_chemical_melting_point     ?
_symmetry_cell_setting     triclinic
_symmetry_space_group_name_H-M     'P -1   '
_symmetry_space_group_name_Hall     '-P 1'
loop_
    _symmetry_equiv_pos_as_xyz
    'x, y, z'
    '-x, -y, -z'
_cell_length_a     8.1000(4)
_cell_length_b     8.8622(5)
_cell_length_c     10.6898(6)
_cell_angle_alpha     84.023(3)
_cell_angle_beta     81.514(3)
_cell_angle_gamma     72.378(3)
_cell_volume     721.90(7)
_cell_formula_units_Z     2
_cell_measurement_reflns_used     5186
_cell_measurement_theta_min     2.42
_cell_measurement_theta_max     27.93
_cell_measurement_temperature     173(2)
_exptl_crystal_description     'block'
_exptl_crystal_colour     'colourless'
_exptl_crystal_size_max     0.282
_exptl_crystal_size_mid     0.273
_exptl_crystal_size_min     0.185
_exptl_crystal_density_diffrn     1.476
_exptl_crystal_density_meas     ?
_exptl_crystal_density_method     'not measured'
_exptl_crystal_F_000     332
_exptl_absorpt_coefficient_mu     0.415
_exptl_absorpt_correction_type     multi-scan
_exptl_absorpt_process_details     '(SADABS; Bruker, 2009)'
_exptl_absorpt_correction_T_min     0.5794
_exptl_absorpt_correction_T_max     0.7457
_exptl_special_details     ?
_diffrn_ambient_temperature     173(2)
_diffrn_radiation_type     MoK\a
_diffrn_radiation_wavelength     0.71073
_diffrn_radiation_source     'rotating anode'
_diffrn_radiation_monochromator     'graphite multilayer'
_diffrn_measurement_device_type     'Bruker SMART APEXII CCD'
_diffrn_measurement_method     '\f and \w scans'
_diffrn_detector_area_resol_mean     10.0
_diffrn_reflns_number     13538
_diffrn_reflns_av_R_equivalents     0.0506
_diffrn_reflns_av_sigmaI/netI     0.0467
_diffrn_reflns_theta_min     1.93
_diffrn_reflns_theta_max     28.42
_diffrn_reflns_theta_full     28.42
_diffrn_measured_fraction_theta_max     0.998
_diffrn_measured_fraction_theta_full     0.998
_diffrn_reflns_limit_h_min     -10
_diffrn_reflns_limit_h_max     10
_diffrn_reflns_limit_k_min     -11
_diffrn_reflns_limit_k_max     11
_diffrn_reflns_limit_l_min     -14
_diffrn_reflns_limit_l_max     14
_diffrn_standards_number     0
_diffrn_standards_interval_count     ?
_diffrn_standards_interval_time     ?
_diffrn_standards_decay_%     ?
_refine_special_details
;
 Refinement of F^2^ against ALL reflections.  The weighted R-factor wR and
 goodness of fit S are based on F^2^, conventional R-factors R are based
 on F, with F set to zero for negative F^2^. The threshold expression of
 F^2^ > 2sigma(F^2^) is used only for calculating R-factors(gt) etc. and is
 not relevant to the choice of reflections for refinement.  R-factors based
 on F^2^ are statistically about twice as large as those based on F, and R-
 factors based on ALL data will be even larger.
;
_reflns_number_total     3622
_reflns_number_gt     2951
_reflns_threshold_expression     I>2\s(I)
_refine_ls_structure_factor_coef     Fsqd
_refine_ls_matrix_type     full
_refine_ls_R_factor_all     0.0509
_refine_ls_R_factor_gt     0.0402
_refine_ls_wR_factor_gt     0.1041
_refine_ls_wR_factor_ref     0.1100
_refine_ls_goodness_of_fit_ref     1.050
_refine_ls_restrained_S_all     1.050
_refine_ls_number_reflns     3622
_refine_ls_number_parameters     192
_refine_ls_number_restraints     0
_refine_ls_hydrogen_treatment     constr
_refine_ls_weighting_scheme     calc
_refine_ls_weighting_details
         'calc w=1/[\s^2^(Fo^2^)+(0.0497P)^2^+0.2430P] where P=(Fo^2^+2Fc^2^)/3'
_atom_sites_solution_hydrogens     difmap
_atom_sites_solution_primary     direct
_atom_sites_solution_secondary     difmap
_refine_ls_shift/su_max     0.000
_refine_ls_shift/su_mean     0.000
_refine_diff_density_max     0.392
_refine_diff_density_min     -0.400
_refine_ls_extinction_method     none
_refine_ls_extinction_coef     ?
loop_
    _atom_type_symbol
    _atom_type_description
    _atom_type_scat_dispersion_real
    _atom_type_scat_dispersion_imag
    _atom_type_scat_source
    'C' 'C' 0.0033 0.0016
                         'International Tables Vol C Tables 4.2.6.8 and 6.1.1.4'
    'H' 'H' 0.0000 0.0000
                         'International Tables Vol C Tables 4.2.6.8 and 6.1.1.4'
    'O' 'O' 0.0106 0.0060
                         'International Tables Vol C Tables 4.2.6.8 and 6.1.1.4'
    'S' 'S' 0.1246 0.1234
                         'International Tables Vol C Tables 4.2.6.8 and 6.1.1.4'
    'Cl' 'Cl' 0.1484 0.1585
                         'International Tables Vol C Tables 4.2.6.8 and 6.1.1.4'
_computing_data_collection     '<i>APEX2</i> (Bruker, 2009)'
_computing_cell_refinement     '<i>SAINT</i> (Bruker, 2009)'
_computing_data_reduction     '<i>SAINT</i> (Bruker, 2009)'
_computing_structure_solution     '<i>SHELXS97</i> (Sheldrick, 2008)'
_computing_structure_refinement     '<i>SHELXL97</i> (Sheldrick, 2008)'
_computing_molecular_graphics
        '<i>ORTEP-3</i> (Farrugia, 1997) and <i>DIAMOND</i> (Brandenburg, 1998)'
_computing_publication_material     '<i>SHELXL97</i> (Sheldrick, 2008)'
loop_
    _atom_site_type_symbol
    _atom_site_label
    _atom_site_fract_x
    _atom_site_fract_y
    _atom_site_fract_z
    _atom_site_U_iso_or_equiv
    _atom_site_adp_type
    _atom_site_calc_flag
    _atom_site_refinement_flags
    _atom_site_occupancy
    _atom_site_symmetry_multiplicity
    _atom_site_disorder_assembly
    _atom_site_disorder_group
    S S1 0.33167(5) 0.43504(5) 0.29715(4) 0.02475(13) Uani d . 1 1 . .
    Cl Cl1 -0.08568(7) 0.78553(6) -0.04210(5) 0.04248(16) Uani d . 1 1 . .
    O O1 0.49244(16) -0.00637(14) 0.20581(12) 0.0310(3) Uani d . 1 1 . .
    O O2 0.45023(15) 0.49763(14) 0.20924(13) 0.0328(3) Uani d . 1 1 . .
    O O3 0.31247(17) 0.46293(15) 0.42888(12) 0.0324(3) Uani d . 1 1 . .
    C C1 0.3859(2) 0.23236(19) 0.28520(16) 0.0239(3) Uani d . 1 1 . .
    C C2 0.3302(2) 0.12036(19) 0.37751(16) 0.0242(3) Uani d . 1 1 . .
    C C3 0.2342(2) 0.1260(2) 0.49708(16) 0.0272(4) Uani d . 1 1 . .
    H H3 0.1872 0.2233 0.5372 0.033 Uiso calc R 1 1 . .
    C C4 0.2087(2) -0.0133(2) 0.55658(17) 0.0298(4) Uani d . 1 1 . .
    C C5 0.2811(2) -0.1561(2) 0.49675(19) 0.0342(4) Uani d . 1 1 . .
    H H5 0.2626 -0.2505 0.5389 0.041 Uiso calc R 1 1 . .
    C C6 0.3782(2) -0.1647(2) 0.3793(2) 0.0341(4) Uani d . 1 1 . .
    H H6 0.4273 -0.2621 0.3395 0.041 Uiso calc R 1 1 . .
    C C7 0.3998(2) -0.0244(2) 0.32300(17) 0.0274(4) Uani d . 1 1 . .
    C C8 0.4815(2) 0.1509(2) 0.18512(17) 0.0273(4) Uani d . 1 1 . .
    C C9 0.1031(3) -0.0119(3) 0.68477(19) 0.0404(5) Uani d . 1 1 . .
    H H9A 0.1140 0.0730 0.7319 0.061 Uiso calc R 1 1 . .
    H H9B 0.1462 -0.1143 0.7316 0.061 Uiso calc R 1 1 . .
    H H9C -0.0198 0.0063 0.6744 0.061 Uiso calc R 1 1 . .
    C C10 0.5727(2) 0.1939(2) 0.06278(18) 0.0367(4) Uani d . 1 1 . .
    H H10A 0.5343 0.3093 0.0459 0.055 Uiso calc R 1 1 . .
    H H10B 0.5455 0.1426 -0.0052 0.055 Uiso calc R 1 1 . .
    H H10C 0.6989 0.1584 0.0665 0.055 Uiso calc R 1 1 . .
    C C11 0.1232(2) 0.51080(19) 0.24554(15) 0.0241(3) Uani d . 1 1 . .
    C C12 -0.0193(2) 0.4771(2) 0.31850(17) 0.0287(4) Uani d . 1 1 . .
    H H12 -0.0056 0.4149 0.3963 0.034 Uiso calc R 1 1 . .
    C C13 -0.1810(2) 0.5353(2) 0.27665(18) 0.0326(4) Uani d . 1 1 . .
    H H13 -0.2789 0.5109 0.3250 0.039 Uiso calc R 1 1 . .
    C C14 -0.2017(2) 0.6286(2) 0.16502(17) 0.0313(4) Uani d . 1 1 . .
    H H14 -0.3133 0.6683 0.1362 0.038 Uiso calc R 1 1 . .
    C C15 -0.0585(2) 0.6636(2) 0.09564(17) 0.0290(4) Uani d . 1 1 . .
    C C16 0.1054(2) 0.6038(2) 0.13328(16) 0.0277(4) Uani d . 1 1 . .
    H H16 0.2037 0.6259 0.0835 0.033 Uiso calc R 1 1 . .
loop_
    _atom_site_aniso_label
    _atom_site_aniso_U_11
    _atom_site_aniso_U_22
    _atom_site_aniso_U_33
    _atom_site_aniso_U_12
    _atom_site_aniso_U_13
    _atom_site_aniso_U_23
    S1 0.0225(2) 0.0215(2) 0.0316(2) -0.00858(15) -0.00493(16) 0.00078(16)
    Cl1 0.0428(3) 0.0451(3) 0.0349(3) -0.0092(2) -0.0093(2) 0.0141(2)
    O1 0.0274(6) 0.0253(6) 0.0376(7) -0.0053(5) 0.0013(5) -0.0050(5)
    O2 0.0245(6) 0.0294(7) 0.0460(8) -0.0130(5) -0.0032(5) 0.0051(5)
    O3 0.0383(7) 0.0286(6) 0.0335(7) -0.0114(5) -0.0106(5) -0.0027(5)
    C1 0.0210(7) 0.0221(7) 0.0294(8) -0.0071(6) -0.0048(6) 0.0008(6)
    C2 0.0198(7) 0.0225(8) 0.0315(9) -0.0071(6) -0.0072(6) 0.0010(6)
    C3 0.0259(8) 0.0260(8) 0.0300(9) -0.0075(6) -0.0059(7) 0.0003(7)
    C4 0.0257(8) 0.0330(9) 0.0325(9) -0.0115(7) -0.0093(7) 0.0067(7)
    C5 0.0314(9) 0.0254(9) 0.0469(11) -0.0114(7) -0.0093(8) 0.0083(8)
    C6 0.0310(9) 0.0222(8) 0.0495(12) -0.0075(7) -0.0062(8) -0.0024(8)
    C7 0.0219(8) 0.0256(8) 0.0343(9) -0.0062(6) -0.0040(7) -0.0008(7)
    C8 0.0218(8) 0.0256(8) 0.0339(9) -0.0059(6) -0.0053(7) 0.0001(7)
    C9 0.0420(11) 0.0465(11) 0.0343(10) -0.0199(9) -0.0036(8) 0.0096(9)
    C10 0.0323(9) 0.0402(10) 0.0331(10) -0.0079(8) 0.0025(8) 0.0003(8)
    C11 0.0222(8) 0.0223(8) 0.0273(8) -0.0061(6) -0.0024(6) -0.0010(6)
    C12 0.0264(8) 0.0293(9) 0.0288(9) -0.0083(7) -0.0019(7) 0.0047(7)
    C13 0.0237(8) 0.0375(10) 0.0349(10) -0.0095(7) 0.0001(7) 0.0023(8)
    C14 0.0241(8) 0.0338(9) 0.0330(9) -0.0034(7) -0.0054(7) -0.0011(7)
    C15 0.0307(9) 0.0263(8) 0.0270(9) -0.0046(7) -0.0045(7) 0.0016(7)
    C16 0.0264(8) 0.0257(8) 0.0298(9) -0.0079(7) -0.0008(7) 0.0012(7)
_geom_special_details
;
 All esds (except the esd in the dihedral angle between two l.s. planes)
 are estimated using the full covariance matrix.  The cell esds are taken
 into account individually in the estimation of esds in distances, angles
 and torsion angles; correlations between esds in cell parameters are only
 used when they are defined by crystal symmetry.  An approximate (isotropic)
 treatment of cell esds is used for estimating esds involving l.s. planes.
;
loop_
    _geom_bond_atom_site_label_1
    _geom_bond_atom_site_label_2
    _geom_bond_site_symmetry_2
    _geom_bond_distance
    _geom_bond_publ_flag
    S1 O3 . 1.4328(13) ?
    S1 O2 . 1.4355(12) ?
    S1 C1 . 1.7289(17) ?
    S1 C11 . 1.7659(17) ?
    Cl1 C15 . 1.7334(18) ?
    O1 C8 . 1.366(2) ?
    O1 C7 . 1.383(2) ?
    C1 C8 . 1.357(2) ?
    C1 C2 . 1.449(2) ?
    C2 C7 . 1.387(2) ?
    C2 C3 . 1.392(2) ?
    C3 C4 . 1.386(2) ?
    C3 H3 . 0.9500 ?
    C4 C5 . 1.401(3) ?
    C4 C9 . 1.504(3) ?
    C5 C6 . 1.376(3) ?
    C5 H5 . 0.9500 ?
    C6 C7 . 1.373(3) ?
    C6 H6 . 0.9500 ?
    C8 C10 . 1.478(2) ?
    C9 H9A . 0.9800 ?
    C9 H9B . 0.9800 ?
    C9 H9C . 0.9800 ?
    C10 H10A . 0.9800 ?
    C10 H10B . 0.9800 ?
    C10 H10C . 0.9800 ?
    C11 C16 . 1.383(2) ?
    C11 C12 . 1.387(2) ?
    C12 C13 . 1.377(3) ?
    C12 H12 . 0.9500 ?
    C13 C14 . 1.380(3) ?
    C13 H13 . 0.9500 ?
    C14 C15 . 1.381(2) ?
    C14 H14 . 0.9500 ?
    C15 C16 . 1.376(2) ?
    C16 H16 . 0.9500 ?
loop_
    _geom_angle_atom_site_label_1
    _geom_angle_atom_site_label_2
    _geom_angle_atom_site_label_3
    _geom_angle_site_symmetry_1
    _geom_angle_site_symmetry_3
    _geom_angle
    _geom_angle_publ_flag
    O3 S1 O2 . . 119.46(8) ?
    O3 S1 C1 . . 107.56(8) ?
    O2 S1 C1 . . 109.13(8) ?
    O3 S1 C11 . . 107.49(8) ?
    O2 S1 C11 . . 107.47(8) ?
    C1 S1 C11 . . 104.80(8) ?
    C8 O1 C7 . . 106.97(13) ?
    C8 C1 C2 . . 107.83(15) ?
    C8 C1 S1 . . 126.08(13) ?
    C2 C1 S1 . . 126.02(12) ?
    C7 C2 C3 . . 119.05(16) ?
    C7 C2 C1 . . 104.37(15) ?
    C3 C2 C1 . . 136.58(16) ?
    C4 C3 C2 . . 118.71(16) ?
    C4 C3 H3 . . 120.6 ?
    C2 C3 H3 . . 120.6 ?
    C3 C4 C5 . . 119.84(16) ?
    C3 C4 C9 . . 120.42(17) ?
    C5 C4 C9 . . 119.74(17) ?
    C6 C5 C4 . . 122.43(17) ?
    C6 C5 H5 . . 118.8 ?
    C4 C5 H5 . . 118.8 ?
    C7 C6 C5 . . 116.06(17) ?
    C7 C6 H6 . . 122.0 ?
    C5 C6 H6 . . 122.0 ?
    C6 C7 O1 . . 125.54(16) ?
    C6 C7 C2 . . 123.90(16) ?
    O1 C7 C2 . . 110.56(15) ?
    C1 C8 O1 . . 110.26(15) ?
    C1 C8 C10 . . 134.82(17) ?
    O1 C8 C10 . . 114.92(15) ?
    C4 C9 H9A . . 109.5 ?
    C4 C9 H9B . . 109.5 ?
    H9A C9 H9B . . 109.5 ?
    C4 C9 H9C . . 109.5 ?
    H9A C9 H9C . . 109.5 ?
    H9B C9 H9C . . 109.5 ?
    C8 C10 H10A . . 109.5 ?
    C8 C10 H10B . . 109.5 ?
    H10A C10 H10B . . 109.5 ?
    C8 C10 H10C . . 109.5 ?
    H10A C10 H10C . . 109.5 ?
    H10B C10 H10C . . 109.5 ?
    C16 C11 C12 . . 121.36(16) ?
    C16 C11 S1 . . 119.09(12) ?
    C12 C11 S1 . . 119.55(13) ?
    C13 C12 C11 . . 119.07(16) ?
    C13 C12 H12 . . 120.5 ?
    C11 C12 H12 . . 120.5 ?
    C12 C13 C14 . . 120.52(16) ?
    C12 C13 H13 . . 119.7 ?
    C14 C13 H13 . . 119.7 ?
    C13 C14 C15 . . 119.29(17) ?
    C13 C14 H14 . . 120.4 ?
    C15 C14 H14 . . 120.4 ?
    C16 C15 C14 . . 121.53(16) ?
    C16 C15 Cl1 . . 119.16(14) ?
    C14 C15 Cl1 . . 119.31(14) ?
    C15 C16 C11 . . 118.19(16) ?
    C15 C16 H16 . . 120.9 ?
    C11 C16 H16 . . 120.9 ?
loop_
    _geom_torsion_atom_site_label_1
    _geom_torsion_atom_site_label_2
    _geom_torsion_atom_site_label_3
    _geom_torsion_atom_site_label_4
    _geom_torsion_site_symmetry_1
    _geom_torsion_site_symmetry_2
    _geom_torsion_site_symmetry_3
    _geom_torsion_site_symmetry_4
    _geom_torsion
    _geom_torsion_publ_flag
    O3 S1 C1 C8 . . . . -151.41(16) ?
    O2 S1 C1 C8 . . . . -20.43(19) ?
    C11 S1 C1 C8 . . . . 94.41(17) ?
    O3 S1 C1 C2 . . . . 31.89(17) ?
    O2 S1 C1 C2 . . . . 162.86(14) ?
    C11 S1 C1 C2 . . . . -82.29(16) ?
    C8 C1 C2 C7 . . . . 0.06(19) ?
    S1 C1 C2 C7 . . . . 177.27(13) ?
    C8 C1 C2 C3 . . . . 179.0(2) ?
    S1 C1 C2 C3 . . . . -3.8(3) ?
    C7 C2 C3 C4 . . . . -1.3(3) ?
    C1 C2 C3 C4 . . . . 179.93(18) ?
    C2 C3 C4 C5 . . . . 0.9(3) ?
    C2 C3 C4 C9 . . . . -178.90(17) ?
    C3 C4 C5 C6 . . . . -0.1(3) ?
    C9 C4 C5 C6 . . . . 179.68(18) ?
    C4 C5 C6 C7 . . . . -0.3(3) ?
    C5 C6 C7 O1 . . . . 179.85(17) ?
    C5 C6 C7 C2 . . . . -0.1(3) ?
    C8 O1 C7 C6 . . . . 179.81(18) ?
    C8 O1 C7 C2 . . . . -0.20(19) ?
    C3 C2 C7 C6 . . . . 0.9(3) ?
    C1 C2 C7 C6 . . . . -179.93(17) ?
    C3 C2 C7 O1 . . . . -179.07(15) ?
    C1 C2 C7 O1 . . . . 0.08(19) ?
    C2 C1 C8 O1 . . . . -0.2(2) ?
    S1 C1 C8 O1 . . . . -177.39(12) ?
    C2 C1 C8 C10 . . . . 179.7(2) ?
    S1 C1 C8 C10 . . . . 2.5(3) ?
    C7 O1 C8 C1 . . . . 0.2(2) ?
    C7 O1 C8 C10 . . . . -179.65(15) ?
    O3 S1 C11 C16 . . . . 133.45(14) ?
    O2 S1 C11 C16 . . . . 3.68(16) ?
    C1 S1 C11 C16 . . . . -112.32(14) ?
    O3 S1 C11 C12 . . . . -46.03(16) ?
    O2 S1 C11 C12 . . . . -175.80(14) ?
    C1 S1 C11 C12 . . . . 68.19(16) ?
    C16 C11 C12 C13 . . . . 1.3(3) ?
    S1 C11 C12 C13 . . . . -179.25(14) ?
    C11 C12 C13 C14 . . . . -1.4(3) ?
    C12 C13 C14 C15 . . . . -0.2(3) ?
    C13 C14 C15 C16 . . . . 1.9(3) ?
    C13 C14 C15 Cl1 . . . . -178.12(15) ?
    C14 C15 C16 C11 . . . . -2.0(3) ?
    Cl1 C15 C16 C11 . . . . 178.02(13) ?
    C12 C11 C16 C15 . . . . 0.4(3) ?
    S1 C11 C16 C15 . . . . -179.09(13) ?
loop_
    _geom_hbond_atom_site_label_D
    _geom_hbond_atom_site_label_H
    _geom_hbond_atom_site_label_A
    _geom_hbond_site_symmetry_A
    _geom_hbond_distance_DH
    _geom_hbond_distance_HA
    _geom_hbond_distance_DA
    _geom_hbond_angle_DHA
    C9 H9C Cg 2_556 0.98 2.73 3.663(2) 159.1
_iucr_refine_instructions_details
;
TITL 1119 IN P-1
CELL  0.71073  8.10000  8.86220 10.68980 84.02300 81.51400 72.37800
ZERR 2  0.00040  0.00050  0.00060  0.00300  0.00300  0.00300
LATT 1
SFAC C H O S CL
UNIT 32 26 6 2 2
TEMP -100
PLAN 30
FMAP 2
L.S. 15
ACTA
CONF
MPLA 9 C1 C2 C3 C4 C5 C6 C7 O1 C8
MPLA 6 C11 C12 C13 C14 C15 C16
BOND $H
WGHT    0.049700    0.243000
FVAR       0.23404
S1    4    0.331665    0.435040    0.297154    11.00000    0.02251    0.02149 =
         0.03165    0.00078   -0.00493   -0.00858
CL1   5   -0.085681    0.785526   -0.042103    11.00000    0.04279    0.04511 =
         0.03485    0.01414   -0.00934   -0.00921
O1    3    0.492440   -0.006373    0.205807    11.00000    0.02742    0.02533 =
         0.03761   -0.00495    0.00129   -0.00532
O2    3    0.450226    0.497634    0.209241    11.00000    0.02454    0.02936 =
         0.04601    0.00514   -0.00320   -0.01297
O3    3    0.312471    0.462927    0.428883    11.00000    0.03826    0.02856 =
         0.03346   -0.00266   -0.01063   -0.01135
C1    1    0.385922    0.232358    0.285198    11.00000    0.02095    0.02211 =
         0.02935    0.00077   -0.00484   -0.00715
C2    1    0.330180    0.120356    0.377515    11.00000    0.01983    0.02251 =
         0.03149    0.00097   -0.00716   -0.00711
C3    1    0.234241    0.125959    0.497082    11.00000    0.02594    0.02598 =
         0.02998    0.00031   -0.00595   -0.00751
AFIX  43
H3    2    0.187184    0.223290    0.537154    11.00000   -1.20000
AFIX   0
C4    1    0.208674   -0.013258    0.556577    11.00000    0.02567    0.03303 =
         0.03248    0.00665   -0.00933   -0.01154
C5    1    0.281134   -0.156107    0.496754    11.00000    0.03144    0.02541 =
         0.04688    0.00829   -0.00927   -0.01139
AFIX  43
H5    2    0.262561   -0.250472    0.538874    11.00000   -1.20000
AFIX   0
C6    1    0.378178   -0.164737    0.379278    11.00000    0.03098    0.02216 =
         0.04950   -0.00241   -0.00615   -0.00749
AFIX  43
H6    2    0.427326   -0.262083    0.339452    11.00000   -1.20000
AFIX   0
C7    1    0.399800   -0.024370    0.323003    11.00000    0.02186    0.02559 =
         0.03427   -0.00078   -0.00403   -0.00619
C8    1    0.481456    0.150917    0.185123    11.00000    0.02176    0.02564 =
         0.03389    0.00011   -0.00532   -0.00585
C9    1    0.103098   -0.011935    0.684772    11.00000    0.04197    0.04651 =
         0.03430    0.00962   -0.00360   -0.01994
AFIX 137
H9A   2    0.114010    0.073001    0.731883    11.00000   -1.50000
H9B   2    0.146246   -0.114272    0.731597    11.00000   -1.50000
H9C   2   -0.019775    0.006328    0.674388    11.00000   -1.50000
AFIX   0
C10   1    0.572732    0.193891    0.062779    11.00000    0.03233    0.04021 =
         0.03305    0.00031    0.00246   -0.00787
AFIX 137
H10A  2    0.534316    0.309263    0.045864    11.00000   -1.50000
H10B  2    0.545469    0.142554   -0.005173    11.00000   -1.50000
H10C  2    0.698946    0.158356    0.066506    11.00000   -1.50000
AFIX   0
C11   1    0.123169    0.510803    0.245545    11.00000    0.02223    0.02225 =
         0.02726   -0.00102   -0.00235   -0.00610
C12   1   -0.019323    0.477137    0.318504    11.00000    0.02641    0.02926 =
         0.02877    0.00466   -0.00192   -0.00831
AFIX  43
H12   2   -0.005602    0.414852    0.396260    11.00000   -1.20000
AFIX   0
C13   1   -0.180964    0.535265    0.276648    11.00000    0.02367    0.03746 =
         0.03486    0.00235    0.00014   -0.00946
AFIX  43
H13   2   -0.278945    0.510946    0.324965    11.00000   -1.20000
AFIX   0
C14   1   -0.201736    0.628599    0.165024    11.00000    0.02408    0.03375 =
         0.03303   -0.00106   -0.00543   -0.00337
AFIX  43
H14   2   -0.313329    0.668338    0.136242    11.00000   -1.20000
AFIX   0
C15   1   -0.058542    0.663582    0.095643    11.00000    0.03067    0.02629 =
         0.02701    0.00165   -0.00452   -0.00460
C16   1    0.105383    0.603833    0.133276    11.00000    0.02636    0.02574 =
         0.02977    0.00117   -0.00082   -0.00792
AFIX  43
H16   2    0.203684    0.625859    0.083520    11.00000   -1.20000
HKLF 4
REM  1119 IN P-1
REM R1 =  0.0402 for   2951 Fo > 4sig(Fo)  and  0.0509 for all   3622 data
REM    192 parameters refined using      0 restraints
END
WGHT      0.0497      0.2430
REM Highest difference peak  0.392,  deepest hole -0.400,  1-sigma level  0.060
Q1    1   0.3943  0.4428  0.2235  11.00000  0.05    0.39
Q2    1   0.3649  0.3322  0.2814  11.00000  0.05    0.38
Q3    1  -0.0505  0.8587 -0.0180  11.00000  0.05    0.37
Q4    1   0.2282  0.4854  0.2673  11.00000  0.05    0.35
Q5    1   0.4016  0.0467  0.3710  11.00000  0.05    0.30
Q6    1   0.2975  0.1184  0.4431  11.00000  0.05    0.29
Q7    1   0.3481  0.1849  0.3327  11.00000  0.05    0.29
Q8    1   0.1515 -0.0130  0.6127  11.00000  0.05    0.28
Q9    1   0.2296 -0.0798  0.5200  11.00000  0.05    0.28
Q10   1   0.0476 -0.0921  0.6947  11.00000  0.05    0.27
Q11   1   0.4301  0.4845  0.2862  11.00000  0.05    0.26
Q12   1  -0.1948  0.6199  0.2431  11.00000  0.05    0.26
Q13   1  -0.1700  0.8847 -0.0219  11.00000  0.05    0.26
Q14   1   0.2216  0.0419  0.5152  11.00000  0.05    0.26
Q15   1   0.0562  0.5266  0.3025  11.00000  0.05    0.26
Q16   1   0.3255  0.0604  0.3389  11.00000  0.05    0.25
Q17   1   0.1468  0.5242  0.1857  11.00000  0.05    0.25
Q18   1  -0.1021  0.5351  0.3030  11.00000  0.05    0.25
Q19   1   0.0179  0.6623  0.1183  11.00000  0.05    0.24
Q20   1   0.4373 -0.0176  0.2677  11.00000  0.05    0.24
Q21   1   0.4470  0.2238  0.2368  11.00000  0.05    0.24
Q22   1   0.2834  0.4259  0.3871  11.00000  0.05    0.24
Q23   1   0.3704  0.4744  0.3740  11.00000  0.05    0.23
Q24   1   0.5237  0.4235  0.1959  11.00000  0.05    0.23
Q25   1  -0.1830  0.7319 -0.0798  11.00000  0.05    0.22
Q26   1   0.0203  0.0795  0.7020  11.00000  0.05    0.22
Q27   1   0.0958  0.5910  0.2056  11.00000  0.05    0.22
Q28   1   0.3306 -0.1513  0.4370  11.00000  0.05    0.22
Q29   1   0.3462  0.4554  0.4555  11.00000  0.05    0.21
Q30   1   0.6338  0.1169  0.0325  11.00000  0.05    0.20
;
