# Supplementary material for: 3-(3-Chloro­phenyl­sulfon­yl)-2,5-dimethyl-1-benzofuran
Source: Acta Crystallogr Sect E Struct Rep Online. 2011 Sep 14;67(Pt 10):o2578. doi: 10.1107/S1600536811035720 (PMC3201520; doi:10.1107/S1600536811035720)
Supplement: Supplementary file 2 [file e-67-o2578-Isup2.hkl]

# 
# h,k,l, Fc-squared, Fo-squared, sigma(Fo-squared) and status flag 
# 
data_I
_shelx_title ' 1119 IN P-1' 
_shelx_refln_list_code          4 
_shelx_F_calc_maximum      130.69 
_exptl_crystal_F_000       332.00 
_reflns_d_resolution_high  0.7466 
 
loop_ 
 _symmetry_equiv_pos_as_xyz 
 'x, y, z' 
 '-x, -y, -z' 
 
_cell_length_a     8.1000 
_cell_length_b     8.8622 
_cell_length_c    10.6898 
_cell_angle_alpha  84.023 
_cell_angle_beta   81.514 
_cell_angle_gamma  72.378 
 
_shelx_F_squared_multiplier     1.000 
 
loop_ 
 _refln_index_h 
 _refln_index_k 
 _refln_index_l 
 _refln_F_squared_calc 
 _refln_F_squared_meas 
 _refln_F_squared_sigma 
 _refln_observed_status 
   1   0   0      301.01      346.01      8.18 o 
   2   0   0       75.69       85.36      2.23 o 
   3   0   0       45.10       57.37      1.64 o 
   4   0   0      205.68      217.93      5.49 o 
   5   0   0      480.30      424.14     10.52 o 
   6   0   0       13.46       16.66      1.37 o 
   7   0   0      230.20      235.60      8.39 o 
   8   0   0       41.57       35.63      2.64 o 
   9   0   0       87.30       90.78      5.06 o 
  10   0   0       44.58       47.96      4.90 o 
  -9   1   0      186.74      206.88      9.45 o 
  -8   1   0        0.87        1.35      1.19 o 
  -7   1   0        1.94        0.85      0.97 o 
  -6   1   0       94.57       85.51      3.49 o 
  -5   1   0       12.58       14.39      0.93 o 
  -4   1   0      868.04      849.54     20.58 o 
  -3   1   0      159.35      144.44      3.51 o 
  -2   1   0     1180.24     1159.79     26.09 o 
  -1   1   0       64.42       66.56      1.67 o 
   0   1   0      308.10      336.08     11.13 o 
   1   1   0     3739.44     3900.75    111.06 o 
   2   1   0       36.09       45.85      1.26 o 
   3   1   0     1548.40     1504.07     38.87 o 
   4   1   0      153.75      130.91      3.49 o 
   5   1   0       21.83       28.47      1.25 o 
   6   1   0      618.32      607.89     18.16 o 
   7   1   0      178.46      170.88      6.10 o 
   8   1   0      659.22      603.32     26.35 o 
   9   1   0       66.85       71.97      6.38 o 
  10   1   0       45.19       45.43      4.78 o 
  -9   2   0      146.92      144.44      7.30 o 
  -8   2   0       25.54       23.59      2.86 o 
  -7   2   0       35.72       35.28      2.89 o 
  -6   2   0      302.83      277.17      9.28 o 
  -5   2   0       30.80       36.69      1.69 o 
  -4   2   0       31.17       30.99      1.37 o 
  -3   2   0       18.69       11.95      0.64 o 
  -2   2   0      439.76      421.45      9.67 o 
  -1   2   0     1728.36     1756.78     40.48 o 
   0   2   0     2939.61     3120.90    108.51 o 
   1   2   0      108.61       96.53      2.49 o 
   2   2   0     1951.19     2001.44     57.28 o 
   3   2   0      221.37      273.40      8.19 o 
   4   2   0      170.97      159.87      4.85 o 
   5   2   0      205.11      200.97      5.24 o 
   6   2   0     1076.14     1040.54     25.17 o 
   7   2   0      243.93      239.17     13.18 o 
   8   2   0        5.62        5.50      1.35 o 
   9   2   0       45.65       40.94      6.21 o 
  10   2   0        4.25        2.66      2.65 o 
  -9   3   0       20.52       23.57      2.67 o 
  -8   3   0       10.71        9.10      2.22 o 
  -7   3   0      138.41      143.97      6.49 o 
  -6   3   0        8.36        9.67      1.50 o 
  -5   3   0        8.44        7.85      1.17 o 
  -4   3   0       78.61       64.46      2.01 o 
  -3   3   0     1720.79     1814.59     40.65 o 
  -2   3   0      740.01      781.09     18.17 o 
  -1   3   0      994.12     1038.20     26.04 o 
   0   3   0     2895.27     3103.09     93.54 o 
   1   3   0       11.93       10.08      0.87 o 
   2   3   0     2271.63     2238.01     49.24 o 
   3   3   0      123.22      158.17      8.26 o 
   4   3   0       25.56       27.79      2.57 o 
   5   3   0      637.41      633.65     26.84 o 
   6   3   0        1.16       -0.63      0.76 o 
   7   3   0     1047.39     1001.90     45.40 o 
   8   3   0      106.95      104.17      5.09 o 
   9   3   0       53.66       56.84      7.94 o 
  10   3   0       22.89       22.93      3.34 o 
  -8   4   0       98.00      104.81      5.55 o 
  -7   4   0       17.30       12.18      1.83 o 
  -6   4   0        3.82        4.41      1.14 o 
  -5   4   0       68.80       70.02      3.12 o 
  -4   4   0      304.75      300.73      8.07 o 
  -3   4   0      111.30      127.24      3.40 o 
  -2   4   0      764.28      771.35     18.18 o 
  -1   4   0      569.52      614.52     15.57 o 
   0   4   0      970.22     1031.01     28.37 o 
   1   4   0      601.58      568.51     20.74 o 
   2   4   0      458.79      455.97     17.51 o 
   3   4   0       87.73      131.58      4.85 o 
   4   4   0       71.72       61.50      3.13 o 
   5   4   0      256.66      244.90     11.04 o 
   6   4   0       41.88       37.76      2.73 o 
   7   4   0      180.54      168.88      8.42 o 
   8   4   0      193.38      184.17      7.94 o 
   9   4   0       43.59       45.75      4.32 o 
  10   4   0       48.50       51.01      5.02 o 
  -7   5   0       36.75       34.52      3.25 o 
  -6   5   0       59.19       59.01      3.42 o 
  -5   5   0      273.01      274.19      9.38 o 
  -4   5   0       15.69       14.57      1.95 o 
  -3   5   0        0.33        2.10      0.65 o 
  -2   5   0      109.93      114.52      3.56 o 
  -1   5   0      340.75      322.28      9.50 o 
   0   5   0      660.36      627.06     20.23 o 
   1   5   0      358.32      365.75     13.80 o 
   2   5   0      763.95      727.07     24.56 o 
   3   5   0       24.69       39.49      2.35 o 
   4   5   0     1083.51     1129.13     37.82 o 
   5   5   0       94.58       99.27      4.65 o 
   6   5   0        7.10        8.50      2.06 o 
   7   5   0      382.59      348.65     16.40 o 
   8   5   0       11.14       12.61      1.64 o 
   9   5   0       14.73       18.20      2.73 o 
  10   5   0      107.33      110.40      9.68 o 
  -7   6   0       19.32       22.86      2.95 o 
  -6   6   0        0.17        3.33      1.42 o 
  -5   6   0       73.95       78.18      4.18 o 
  -4   6   0      100.86      101.76      4.87 o 
  -3   6   0       39.38       49.50      2.26 o 
  -2   6   0      987.39      978.95     28.21 o 
  -1   6   0      342.47      346.04     10.49 o 
   0   6   0      403.38      416.80     13.79 o 
   1   6   0       83.20       76.39      3.21 o 
   2   6   0       57.89       46.89      2.66 o 
   3   6   0      929.60      941.79     27.96 o 
   4   6   0      216.71      201.43      6.54 o 
   5   6   0       72.41       67.54      3.84 o 
   6   6   0      103.01      119.60      6.60 o 
   7   6   0      240.76      234.82      8.48 o 
   8   6   0        2.12        1.14      1.06 o 
   9   6   0       51.22       60.70      4.95 o 
  10   6   0      127.19      126.41      8.53 o 
  -6   7   0       44.60       53.47      4.43 o 
  -5   7   0       31.56       36.47      2.95 o 
  -4   7   0       97.66      103.38      5.53 o 
  -3   7   0       34.49       36.47      4.06 o 
  -2   7   0       41.04       47.88      2.41 o 
  -1   7   0      459.28      438.02     13.15 o 
   0   7   0       52.49       52.77      2.73 o 
   1   7   0      294.36      322.89     11.96 o 
   2   7   0      413.84      370.15     14.44 o 
   3   7   0      194.12      176.75     15.63 o 
   4   7   0        8.51       10.81      1.42 o 
   5   7   0       14.74       14.72      1.64 o 
   6   7   0      724.46      736.87     24.98 o 
   7   7   0      251.34      246.85      8.87 o 
   8   7   0       34.40       32.58      2.42 o 
   9   7   0       33.19       31.44      4.38 o 
  10   7   0        3.17        2.74      3.83 o 
  -5   8   0        4.72        5.70      1.80 o 
  -4   8   0        0.79        2.33      1.43 o 
  -3   8   0      388.61      417.73     16.13 o 
  -2   8   0        2.83        2.00      1.09 o 
  -1   8   0      175.53      174.41      6.75 o 
   0   8   0       38.28       32.20      2.51 o 
   1   8   0      334.58      326.09     13.11 o 
   2   8   0       72.17       62.66      9.91 o 
   3   8   0       90.45       83.25      3.77 o 
   4   8   0      257.91      252.37      8.94 o 
   5   8   0       27.61       29.64      4.54 o 
   6   8   0       19.46       21.93      2.91 o 
   7   8   0       39.33       38.49      3.69 o 
   8   8   0       49.25       51.16      5.54 o 
   9   8   0       89.93       91.10     10.04 o 
  -4   9   0       46.16       54.35      3.97 o 
  -3   9   0       19.87       20.52      2.50 o 
  -2   9   0        9.18       10.75      2.20 o 
  -1   9   0        0.88        2.99      1.23 o 
   0   9   0      177.53      191.13      7.33 o 
   1   9   0        3.20        1.85      1.27 o 
   2   9   0       10.87        9.27      1.71 o 
   3   9   0      215.23      215.02      9.79 o 
   4   9   0        9.94        7.24      1.34 o 
   5   9   0       85.99       95.30      7.06 o 
   6   9   0       39.75       44.92      4.62 o 
   7   9   0      192.65      222.60     70.29 o 
  -2  10   0        7.23       10.66      2.35 o 
  -1  10   0      148.16      158.57     16.93 o 
   0  10   0        0.09        3.24      2.48 o 
   1  10   0       12.97       22.09     10.68 o 
   2  10   0      164.62      140.98     12.23 o 
   3  10   0      299.71      321.95     17.98 o 
   4  10   0      197.66      210.70     13.05 o 
   5  10   0        5.04        4.48      3.83 o 
   6  10   0       82.24       80.87      8.58 o 
   7  10   0        0.11        1.87      2.99 o 
   8  10   0       46.66       54.40     19.35 o 
   0  11   0        3.66        7.38      2.60 o 
   1  11   0        0.07        1.20      2.09 o 
   2  11   0       42.17       58.42      6.94 o 
   3  11   0       34.08       42.54      5.66 o 
   4  11   0       20.50       19.53      4.38 o 
   5  11   0        4.10        3.65      2.74 o 
   6  11   0       42.69       40.16      6.02 o 
  -6 -11   1       37.78       34.69      6.21 o 
  -5 -11   1       49.20       52.03      7.12 o 
  -4 -11   1      108.66      118.48     10.77 o 
  -3 -11   1       58.93       71.02      8.03 o 
  -2 -11   1       13.22       22.23      3.90 o 
  -1 -11   1        0.88       -1.10      3.10 o 
   0 -11   1       68.20       90.85      7.94 o 
  -7 -10   1       11.29        8.58      3.83 o 
  -6 -10   1        1.59        2.45      2.60 o 
  -5 -10   1       40.21       39.03      6.30 o 
  -4 -10   1      302.81      296.35     13.78 o 
  -3 -10   1       14.96       10.91      2.64 o 
  -2 -10   1       42.01       40.40      4.49 o 
  -1 -10   1       14.83       10.57      7.21 o 
   0 -10   1      252.25      286.35     15.12 o 
   1 -10   1        3.15        2.86      1.92 o 
   2 -10   1       62.70       61.26      4.29 o 
  -8  -9   1        0.36       -0.10      2.04 o 
  -7  -9   1       46.24       45.19      5.38 o 
  -6  -9   1       22.04       25.60      3.92 o 
  -5  -9   1      156.93      145.01     15.52 o 
  -4  -9   1      296.47      283.15     12.97 o 
  -3  -9   1       29.44       24.13      3.14 o 
  -2  -9   1        5.15        2.32      1.32 o 
  -1  -9   1      148.57      150.12     11.48 o 
   0  -9   1       21.07       22.96      2.35 o 
   1  -9   1        6.38        4.13      1.74 o 
   2  -9   1      237.52      251.01     10.56 o 
   3  -9   1       19.19       16.88      2.44 o 
   4  -9   1       28.90       29.77      3.50 o 
  -8  -8   1       10.86       11.56      3.90 o 
  -7  -8   1       76.00       84.08      7.43 o 
  -6  -8   1       43.27       44.25      5.09 o 
  -5  -8   1       40.55       49.70      3.69 o 
  -4  -8   1       11.25       12.98      1.38 o 
  -3  -8   1      135.37      130.92      8.14 o 
  -2  -8   1      206.87      203.05     10.51 o 
  -1  -8   1      103.36      102.19      9.89 o 
   0  -8   1       47.58       49.31      3.65 o 
   1  -8   1       50.60       55.47      4.37 o 
   2  -8   1      276.07      290.57     10.48 o 
   3  -8   1      299.12      297.48     11.90 o 
   4  -8   1       15.39       16.12      2.60 o 
   5  -8   1      123.45      137.03      6.68 o 
  -9  -7   1        1.73        1.73      1.69 o 
  -8  -7   1        0.25       -0.28      1.14 o 
  -7  -7   1      554.65      553.95     25.56 o 
  -6  -7   1      106.22      109.91      5.68 o 
  -5  -7   1      149.51      144.79      5.81 o 
  -4  -7   1      381.04      347.03      9.71 o 
  -3  -7   1      145.68      145.97      5.10 o 
  -2  -7   1      190.57      173.54      8.12 o 
  -1  -7   1        1.15        0.34      0.77 o 
   0  -7   1      528.40      481.78     15.90 o 
   1  -7   1       36.94       38.08      2.32 o 
   2  -7   1      301.38      327.59     10.24 o 
   3  -7   1       13.72       14.54      1.59 o 
   4  -7   1        7.33        7.77      1.59 o 
   5  -7   1       27.10       36.99      4.69 o 
   6  -7   1       36.88       34.67      3.53 o 
 -10  -6   1      111.73      102.43      7.40 o 
  -9  -6   1       19.94       18.64      2.22 o 
  -8  -6   1      145.18      143.47      6.11 o 
  -7  -6   1        6.23        4.94      1.02 o 
  -6  -6   1      270.89      261.13      9.02 o 
  -5  -6   1      208.42      216.96      6.96 o 
  -4  -6   1      961.77      965.04     24.43 o 
  -3  -6   1      143.76      143.91      3.98 o 
  -2  -6   1       29.30       27.22      2.54 o 
  -1  -6   1      661.30      606.07     19.62 o 
   0  -6   1      255.11      237.11      8.33 o 
   1  -6   1      726.09      706.16     22.90 o 
   2  -6   1      137.94      151.04      5.15 o 
   3  -6   1       99.95      103.04      3.70 o 
   4  -6   1      375.95      381.41     14.44 o 
   5  -6   1       13.29       16.35      2.13 o 
   6  -6   1        6.91        5.18      1.80 o 
   7  -6   1       19.29       17.46      2.64 o 
 -10  -5   1       19.22       14.13      2.92 o 
  -9  -5   1      100.68      108.63      7.02 o 
  -8  -5   1        0.18        1.89      1.19 o 
  -7  -5   1        1.42       -0.04      0.95 o 
  -6  -5   1       21.62       19.08      1.63 o 
  -5  -5   1      620.68      598.78     16.86 o 
  -4  -5   1       50.23       75.76      3.92 o 
  -3  -5   1      484.79      521.90     12.68 o 
  -2  -5   1      463.56      471.21     11.50 o 
  -1  -5   1      477.63      470.90     15.34 o 
   0  -5   1     1199.48     1193.79     37.50 o 
   1  -5   1        0.48        0.60      0.65 o 
   2  -5   1      145.96      155.00      4.59 o 
   3  -5   1      315.63      312.55      8.33 o 
   4  -5   1      419.84      406.11     15.09 o 
   5  -5   1        3.78        5.41      1.27 o 
   6  -5   1       25.76       28.68      2.77 o 
   7  -5   1       89.64       89.87      5.64 o 
 -10  -4   1       88.93       84.81      7.94 o 
  -9  -4   1       18.16       20.55      2.22 o 
  -8  -4   1       55.67       52.72      3.38 o 
  -7  -4   1       49.94       47.78      3.60 o 
  -6  -4   1      325.52      289.62      9.77 o 
  -5  -4   1      145.60      145.81      5.90 o 
  -4  -4   1       38.05       48.01      2.11 o 
  -3  -4   1        6.48        2.90      0.66 o 
  -2  -4   1       25.88       10.48      1.02 o 
  -1  -4   1       87.74       83.20      4.19 o 
   0  -4   1      792.69      812.12     25.87 o 
   1  -4   1      149.07      161.27      4.42 o 
   2  -4   1       45.32       45.83      1.58 o 
   3  -4   1      831.30      805.29     18.48 o 
   4  -4   1       22.58       23.82      1.50 o 
   5  -4   1       60.60       72.88      3.21 o 
   6  -4   1       90.76       90.73      3.89 o 
   7  -4   1      112.32      110.94      6.11 o 
   8  -4   1       14.09       13.33      2.03 o 
 -10  -3   1       63.25       59.34      5.39 o 
  -9  -3   1       11.80        7.25      1.57 o 
  -8  -3   1        3.08        2.23      1.15 o 
  -7  -3   1       13.40       16.22      1.52 o 
  -6  -3   1     1092.07     1057.16     31.36 o 
  -5  -3   1      199.24      208.65      6.05 o 
  -4  -3   1      811.30      914.92     36.55 o 
  -3  -3   1     1805.96     1961.88     65.07 o 
  -2  -3   1      386.06      435.32     10.45 o 
  -1  -3   1      518.85      551.54     12.84 o 
   0  -3   1      212.60      216.63      6.25 o 
   1  -3   1      245.55      200.86      5.89 o 
   2  -3   1     1385.50     1376.56     31.13 o 
   3  -3   1     1632.10     1764.12     42.54 o 
   4  -3   1        4.02        3.00      0.61 o 
   5  -3   1      116.55      114.89      4.36 o 
   6  -3   1      454.64      430.28     13.98 o 
   7  -3   1        6.40        5.12      1.39 o 
   8  -3   1       20.44       19.34      2.17 o 
   9  -3   1       66.91       66.12      5.52 o 
 -10  -2   1      126.23      119.23      8.53 o 
  -9  -2   1       22.43       25.94      3.58 o 
  -8  -2   1       16.02       14.50      1.82 o 
  -7  -2   1      258.16      240.41     13.29 o 
  -6  -2   1       75.22       72.17      2.36 o 
  -5  -2   1      140.69      126.43      3.22 o 
  -4  -2   1        9.75        6.30      0.63 o 
  -3  -2   1     1914.66     2039.58     52.88 o 
  -2  -2   1      909.50      953.23     25.41 o 
  -1  -2   1       59.10       64.09      2.04 o 
   0  -2   1     1529.20     1527.70     38.22 o 
   1  -2   1       79.57       78.73      2.07 o 
   2  -2   1      906.51      911.29     19.35 o 
   3  -2   1      767.67      836.26     19.03 o 
   4  -2   1      392.11      373.84      8.78 o 
   5  -2   1       28.56       21.79      1.18 o 
   6  -2   1       11.40       10.26      1.32 o 
   7  -2   1       35.48       38.99      2.90 o 
   8  -2   1      101.01       95.20      4.92 o 
   9  -2   1       62.18       66.01      5.43 o 
 -10  -1   1        7.09        2.72      2.26 o 
  -9  -1   1       32.43       34.69      3.10 o 
  -8  -1   1      101.89      101.03      5.25 o 
  -7  -1   1        7.85        7.99      1.26 o 
  -6  -1   1      936.78      892.36     23.86 o 
  -5  -1   1      310.37      338.81      7.48 o 
  -4  -1   1     1277.01     1255.45     28.07 o 
  -3  -1   1        0.23        0.31      0.24 o 
  -2  -1   1       22.41       26.72      0.83 o 
  -1  -1   1     3789.16     3886.28     90.24 o 
   0  -1   1       25.02       25.92      1.04 o 
   1  -1   1       10.95       15.44      0.73 o 
   2  -1   1     1912.61     2121.24     44.73 o 
   3  -1   1     2478.72     2592.06     54.53 o 
   4  -1   1      808.47      823.53     18.77 o 
   5  -1   1      404.52      375.54      8.81 o 
   6  -1   1        0.01       -0.50      0.75 o 
   7  -1   1        1.72        4.32      1.16 o 
   8  -1   1      205.91      189.06      8.54 o 
   9  -1   1        1.19        0.67      1.75 o 
  10  -1   1        0.01       -2.79      3.10 o 
 -10   0   1       14.64       17.24      3.47 o 
  -9   0   1        1.54        0.27      1.61 o 
  -8   0   1      198.94      199.49      9.01 o 
  -7   0   1        6.58        7.53      1.18 o 
  -6   0   1      805.08      750.79     23.12 o 
  -5   0   1      613.30      614.82     15.07 o 
  -4   0   1       56.62       53.92      1.73 o 
  -3   0   1        1.68        0.43      0.33 o 
  -2   0   1        1.03        0.69      0.51 o 
  -1   0   1     4575.47     4603.62    161.76 o 
   0   0   1      184.85      193.03      4.59 o 
   1   0   1      106.59      112.28      2.94 o 
   2   0   1    17022.06    15823.51    371.31 o 
   3   0   1     4680.40     4932.93    120.55 o 
   4   0   1      548.16      550.96     11.86 o 
   5   0   1        0.36        0.15      0.46 o 
   6   0   1        9.20        8.27      1.05 o 
   7   0   1       62.20       50.57      4.86 o 
   8   0   1       70.94       66.67      3.77 o 
   9   0   1       32.09       34.74      3.82 o 
  10   0   1        6.96        7.60      2.63 o 
  -9   1   1       22.57       22.17      2.48 o 
  -8   1   1       43.52       38.67      4.64 o 
  -7   1   1        3.19        2.74      1.00 o 
  -6   1   1      456.28      417.25     13.40 o 
  -5   1   1      203.38      190.61      5.10 o 
  -4   1   1       13.73       13.29      0.81 o 
  -3   1   1       84.52       79.91      2.29 o 
  -2   1   1     1354.16     1359.70     28.79 o 
  -1   1   1        0.52        0.18      0.27 o 
   0   1   1     1410.09     1490.54     37.52 o 
   1   1   1      613.62      689.60     15.46 o 
   2   1   1      522.79      516.95     13.83 o 
   3   1   1       72.16       68.54      1.96 o 
   4   1   1        8.67       10.71      0.56 o 
   5   1   1      532.76      539.01     12.31 o 
   6   1   1      205.67      183.71      5.41 o 
   7   1   1      145.44      142.03     10.80 o 
   8   1   1      140.34      133.81     13.55 o 
   9   1   1        0.01        0.56      1.63 o 
  10   1   1      279.09      249.74     20.63 o 
  -9   2   1        2.76        3.33      1.55 o 
  -8   2   1        0.25        1.78      1.35 o 
  -7   2   1      107.57      102.62      4.26 o 
  -6   2   1       33.38       36.56      2.12 o 
  -5   2   1        0.98        0.90      0.77 o 
  -4   2   1      282.08      260.28      6.76 o 
  -3   2   1      687.50      731.75     16.63 o 
  -2   2   1     1117.06     1102.05     25.59 o 
  -1   2   1      401.23      419.22     10.51 o 
   0   2   1     5085.52     5434.13    129.88 o 
   1   2   1     4026.15     4053.35    109.96 o 
   2   2   1      445.84      478.66     11.41 o 
   3   2   1       21.14       18.07      0.80 o 
   4   2   1      174.22      178.75      5.18 o 
   5   2   1      321.33      305.65      8.64 o 
   6   2   1     1325.60     1263.87     39.39 o 
   7   2   1        5.32        7.04      1.32 o 
   8   2   1      240.83      228.67     10.93 o 
   9   2   1        0.22        0.25      1.70 o 
  10   2   1      108.43      113.77     16.07 o 
  -9   3   1       45.85       44.78      3.59 o 
  -8   3   1      404.17      396.42     16.67 o 
  -7   3   1        0.35       -0.63      0.99 o 
  -6   3   1        4.12        4.31      1.05 o 
  -5   3   1      140.19      146.40      5.33 o 
  -4   3   1      399.76      416.48      9.80 o 
  -3   3   1      471.35      434.46     10.14 o 
  -2   3   1      163.07      189.35      4.75 o 
  -1   3   1     1405.20     1562.45     38.80 o 
   0   3   1       91.26      130.29      3.81 o 
   1   3   1     3710.34     3964.37    101.03 o 
   2   3   1       78.67       83.80      2.36 o 
   3   3   1      224.52      257.50      6.93 o 
   4   3   1     1475.93     1406.37     48.32 o 
   5   3   1       31.37       30.55      1.66 o 
   6   3   1      425.04      402.98     15.15 o 
   7   3   1       37.60       38.47      5.48 o 
   8   3   1      202.99      225.76     18.44 o 
   9   3   1      248.42      236.72     26.84 o 
  10   3   1       60.57       56.60      5.23 o 
  -8   4   1        0.43        1.53      1.48 o 
  -7   4   1        7.09        5.22      1.61 o 
  -6   4   1        7.12        8.64      1.34 o 
  -5   4   1      162.29      154.83      5.73 o 
  -4   4   1      127.85      119.01      3.93 o 
  -3   4   1      530.01      580.24     13.40 o 
  -2   4   1      166.29      160.06      4.17 o 
  -1   4   1       32.90       52.69      1.78 o 
   0   4   1      980.53     1027.07     27.86 o 
   1   4   1      967.88     1050.45     27.34 o 
   2   4   1      993.48      988.91     28.77 o 
   3   4   1      481.93      481.81     14.50 o 
   4   4   1      189.59      240.87      7.73 o 
   5   4   1      390.34      383.56     12.21 o 
   6   4   1       47.38       42.57      3.90 o 
   7   4   1      133.47      135.66      6.89 o 
   8   4   1       54.38       52.28      5.00 o 
   9   4   1       70.21       72.20     14.88 o 
  10   4   1      114.13      104.51      7.63 o 
  -7   5   1        5.63        5.03      1.83 o 
  -6   5   1        1.94        2.75      1.39 o 
  -5   5   1       27.33       29.26      2.02 o 
  -4   5   1       59.79       62.91      2.90 o 
  -3   5   1      170.42      163.75      4.71 o 
  -2   5   1      301.26      288.19      7.96 o 
  -1   5   1       19.99       11.06      0.85 o 
   0   5   1        7.05        8.38      0.79 o 
   1   5   1      145.91      156.85      5.26 o 
   2   5   1       25.94       34.86      1.88 o 
   3   5   1     1333.41     1286.65     34.61 o 
   4   5   1        5.73        5.39      0.90 o 
   5   5   1      105.16      117.32      4.37 o 
   6   5   1      556.74      558.73     20.23 o 
   7   5   1      112.07      109.86      8.85 o 
   8   5   1       20.65       20.15      4.47 o 
   9   5   1       18.04       16.66      3.01 o 
  10   5   1       11.86       12.44      3.01 o 
  -7   6   1       25.41       26.00      3.42 o 
  -6   6   1       57.85       67.58      5.22 o 
  -5   6   1        0.06        0.69      1.15 o 
  -4   6   1        0.03        0.91      1.03 o 
  -3   6   1      143.68      152.87      5.20 o 
  -2   6   1       58.97       51.64      2.75 o 
  -1   6   1       63.86       56.82      2.39 o 
   0   6   1      146.62      146.89      6.08 o 
   1   6   1      647.33      628.75     22.97 o 
   2   6   1        0.22       -0.31      1.13 o 
   3   6   1       59.14       60.71      2.34 o 
   4   6   1      133.05      140.29      5.82 o 
   5   6   1      264.98      248.10      8.29 o 
   6   6   1      574.08      540.23     19.92 o 
   7   6   1        2.21        1.99      1.31 o 
   8   6   1        0.58       -0.18      2.46 o 
   9   6   1       73.42       75.95      5.51 o 
  10   6   1        2.71        3.29      3.65 o 
  -6   7   1       51.07       51.24      3.59 o 
  -5   7   1        8.35        9.73      1.83 o 
  -4   7   1       44.88       51.79      3.33 o 
  -3   7   1       40.39       42.49      2.85 o 
  -2   7   1       23.11       20.48      1.56 o 
  -1   7   1        8.25       11.46      1.19 o 
   0   7   1      482.57      515.93     15.26 o 
   1   7   1      510.15      445.04     16.79 o 
   2   7   1      270.73      261.52     22.77 o 
   3   7   1       14.48       14.71      2.45 o 
   4   7   1      118.72      121.26      5.04 o 
   5   7   1      288.73      295.27     13.74 o 
   6   7   1       15.63       17.22      2.61 o 
   7   7   1        9.20        9.10      2.32 o 
   8   7   1      189.12      198.08     31.58 o 
   9   7   1      214.44      220.50     16.06 o 
  10   7   1       15.05       22.27      6.02 o 
  -5   8   1        4.27        3.30      1.58 o 
  -4   8   1      202.50      230.86      9.72 o 
  -3   8   1       25.84       29.63      3.14 o 
  -2   8   1       15.73       19.15      1.87 o 
  -1   8   1       60.09       62.09      3.18 o 
   0   8   1        3.22        4.92      1.15 o 
   1   8   1       19.43       19.09      1.90 o 
   2   8   1      203.25      185.72     15.29 o 
   3   8   1      110.70      114.56      7.80 o 
   4   8   1      145.64      143.77      5.42 o 
   5   8   1       31.41       31.74      3.46 o 
   6   8   1       72.40       77.32      7.85 o 
   7   8   1       36.60       33.47      5.02 o 
   8   8   1       41.83       43.38     22.27 o 
   9   8   1       31.08       36.46      6.10 o 
  -4   9   1        0.29        0.98      1.62 o 
  -3   9   1        4.06        5.01      1.63 o 
  -2   9   1       60.19       60.22      4.19 o 
  -1   9   1       59.47       57.96      3.28 o 
   0   9   1       12.66       15.72      1.81 o 
   1   9   1        5.68        6.30      1.33 o 
   2   9   1      234.17      221.70     10.53 o 
   3   9   1       11.69        9.66      1.41 o 
   4   9   1      118.61      116.11      5.12 o 
   5   9   1       30.80       32.13      3.68 o 
   6   9   1       86.39       99.70      8.33 o 
   7   9   1       67.24       89.45     21.91 o 
   8   9   1        1.01       -1.28      9.86 o 
   9   9   1       18.84       11.87     13.33 o 
  -2  10   1      265.49      301.11     15.78 o 
  -1  10   1        9.92       11.53      2.30 o 
   0  10   1        4.25        3.12      1.78 o 
   1  10   1       13.54        7.53      2.16 o 
   2  10   1       49.94       55.86      6.21 o 
   3  10   1       82.96       93.54      6.54 o 
   4  10   1       86.26       90.29     16.52 o 
   5  10   1       88.43       72.84      7.48 o 
   6  10   1        7.21        8.72      3.12 o 
   7  10   1      118.24      152.80     29.76 o 
   8  10   1        0.00        2.92     10.41 o 
   0  11   1       11.74       14.39      3.65 o 
   1  11   1        7.95        6.45      4.20 o 
   2  11   1       15.64       17.05      5.57 o 
   3  11   1        4.27        6.21      2.29 o 
   4  11   1       25.61       22.64      4.20 o 
   5  11   1        6.34       14.97      3.65 o 
   6  11   1        8.62        9.31      3.47 o 
  -5 -11   2       17.49       21.54      5.29 o 
  -4 -11   2      186.33      195.11     12.76 o 
  -3 -11   2        1.80        3.75      2.66 o 
  -2 -11   2       26.38       29.67      4.48 o 
  -1 -11   2      183.71      187.17     46.73 o 
   0 -11   2        1.16        1.30      2.15 o 
  -7 -10   2        7.94       10.95      4.75 o 
  -6 -10   2        5.79        5.84      3.83 o 
  -5 -10   2       22.46       26.69      7.39 o 
  -4 -10   2       71.15       58.88      7.08 o 
  -3 -10   2        4.27        3.24      2.12 o 
  -2 -10   2       39.15       37.10      4.01 o 
  -1 -10   2      161.19       82.70     11.87 o 
   0 -10   2        3.72        3.45      3.29 o 
   1 -10   2        3.82        0.42      1.88 o 
   2 -10   2       34.12       37.99      5.45 o 
  -8  -9   2       13.81       11.65      2.98 o 
  -7  -9   2       54.35       68.93      5.96 o 
  -6  -9   2       11.83        9.77      3.64 o 
  -5  -9   2       30.81       31.65      6.75 o 
  -4  -9   2      117.27      106.51      6.82 o 
  -3  -9   2      123.45      122.04      7.14 o 
  -2  -9   2      319.91      284.32     27.20 o 
  -1  -9   2        0.71        1.10      1.66 o 
   0  -9   2        5.44        3.65      1.96 o 
   1  -9   2      115.52      120.61     25.38 o 
   2  -9   2       24.96       25.29      2.81 o 
   3  -9   2       26.38       27.71      2.94 o 
   4  -9   2       39.98       48.53      3.89 o 
  -9  -8   2        0.49        2.27      1.67 o 
  -8  -8   2       94.78       97.11      5.63 o 
  -7  -8   2        1.77       -1.59      1.59 o 
  -6  -8   2       11.69       16.37      2.95 o 
  -5  -8   2      110.51      106.06      4.29 o 
  -4  -8   2      291.05      279.44     16.57 o 
  -3  -8   2      644.26      647.40     36.44 o 
  -2  -8   2      141.34      131.77      6.38 o 
  -1  -8   2       19.09       16.73      3.08 o 
   0  -8   2        0.04       -0.66      0.99 o 
   1  -8   2      275.89      262.28     10.85 o 
   2  -8   2      160.41      173.18      6.53 o 
   3  -8   2       81.49       90.01      4.93 o 
   4  -8   2       71.50       76.04      4.74 o 
   5  -8   2        0.70        2.10      1.94 o 
  -9  -7   2       11.49       13.19      1.97 o 
  -8  -7   2       38.18       34.94      3.10 o 
  -7  -7   2      109.74      107.93     13.44 o 
  -6  -7   2       80.32       76.78      5.92 o 
  -5  -7   2      683.59      650.20     32.07 o 
  -4  -7   2      179.55      164.75      5.21 o 
  -3  -7   2      488.04      468.77     18.76 o 
  -2  -7   2        0.60       -0.06      0.74 o 
  -1  -7   2       77.75       68.45      3.37 o 
   0  -7   2       43.61       43.22      2.79 o 
   1  -7   2        1.94        2.20      1.16 o 
   2  -7   2      165.26      172.00      5.69 o 
   3  -7   2        0.07        0.12      0.88 o 
   4  -7   2       89.99       93.51      4.85 o 
   5  -7   2       60.18       68.39      4.14 o 
   6  -7   2       31.69       37.60      5.90 o 
 -10  -6   2       11.68       10.07      2.49 o 
  -9  -6   2      127.81      121.73      7.91 o 
  -8  -6   2      104.02      104.33      5.96 o 
  -7  -6   2       19.52       25.36      2.07 o 
  -6  -6   2       40.66       39.14      3.02 o 
  -5  -6   2        2.06        2.36      0.93 o 
  -4  -6   2      566.10      545.11     14.24 o 
  -3  -6   2      487.81      500.46     12.40 o 
  -2  -6   2      864.50      799.45     31.34 o 
  -1  -6   2       66.61       63.83      3.06 o 
   0  -6   2      102.25       83.36      3.54 o 
   1  -6   2        4.22        3.36      0.94 o 
   2  -6   2       59.09       56.62      2.69 o 
   3  -6   2     1731.36     1755.09     47.31 o 
   4  -6   2        3.47        3.38      1.29 o 
   5  -6   2        8.54       11.49      1.75 o 
   6  -6   2       10.31       10.09      2.23 o 
   7  -6   2       11.00       17.25      2.71 o 
 -10  -5   2        5.13        1.49      2.02 o 
  -9  -5   2        6.67        7.12      1.68 o 
  -8  -5   2      377.34      370.27     15.22 o 
  -7  -5   2       49.88       50.52      3.19 o 
  -6  -5   2      272.49      287.51     14.84 o 
  -5  -5   2       31.06       23.67      2.48 o 
  -4  -5   2       62.42       69.83      4.10 o 
  -3  -5   2      557.51      528.04     17.31 o 
  -2  -5   2      437.50      474.98     12.35 o 
  -1  -5   2     1578.10     1583.74     68.49 o 
   0  -5   2        1.76        0.93      0.74 o 
   1  -5   2      444.90      465.11     15.33 o 
   2  -5   2        5.22        3.89      0.79 o 
   3  -5   2      162.06      165.00      5.25 o 
   4  -5   2      157.79      154.94      5.70 o 
   5  -5   2       78.67       78.84      3.94 o 
   6  -5   2      277.61      278.86     13.24 o 
   7  -5   2        1.31        1.46      1.59 o 
 -10  -4   2        0.15        3.62      2.74 o 
  -9  -4   2       27.66       33.64      4.31 o 
  -8  -4   2      168.43      168.94     11.30 o 
  -7  -4   2       39.08       41.85      2.84 o 
  -6  -4   2      234.36      228.78      7.91 o 
  -5  -4   2       47.28       46.31      3.65 o 
  -4  -4   2        0.38       -0.12      0.34 o 
  -3  -4   2      812.23      782.27     18.73 o 
  -2  -4   2      227.74      228.87      5.86 o 
  -1  -4   2       93.99      107.08      3.22 o 
   0  -4   2      583.33      676.92     21.72 o 
   1  -4   2       32.11       32.10      1.30 o 
   2  -4   2     2222.96     2196.42     59.01 o 
   3  -4   2      102.32      108.65      3.33 o 
   4  -4   2       69.56       69.76      2.68 o 
   5  -4   2      208.29      210.39      7.37 o 
   6  -4   2       15.91       21.69      2.48 o 
   7  -4   2        0.04        0.20      1.15 o 
   8  -4   2        2.65        6.27      2.82 o 
 -10  -3   2        0.83        1.42      1.49 o 
  -9  -3   2      114.36      129.53      9.57 o 
  -8  -3   2       91.67       91.53      4.85 o 
  -7  -3   2      243.54      246.43     10.44 o 
  -6  -3   2        7.91        8.74      1.11 o 
  -5  -3   2       16.71       16.27      0.96 o 
  -4  -3   2      674.59      693.76     20.31 o 
  -3  -3   2      417.84      500.33     16.12 o 
  -2  -3   2        1.02        4.00      0.65 o 
  -1  -3   2      225.58      229.90      5.78 o 
   0  -3   2     2371.95     2403.72     61.29 o 
   1  -3   2      979.99      990.12     23.18 o 
   2  -3   2      223.47      240.47      5.78 o 
   3  -3   2       96.67       94.31      2.46 o 
   4  -3   2      157.82      143.36      3.79 o 
   5  -3   2     1292.03     1263.55     39.01 o 
   6  -3   2       98.07       88.96      5.01 o 
   7  -3   2        0.01       -0.87      0.94 o 
   8  -3   2      204.36      188.05     10.56 o 
   9  -3   2        0.00        1.45      2.12 o 
 -10  -2   2        4.87        3.81      1.71 o 
  -9  -2   2        1.65        2.80      1.58 o 
  -8  -2   2      192.12      196.19      7.57 o 
  -7  -2   2       48.04       48.44      2.92 o 
  -6  -2   2       18.80       22.17      1.32 o 
  -5  -2   2      966.10      965.70     21.72 o 
  -4  -2   2      469.71      457.67     11.52 o 
  -3  -2   2      566.82      672.75     17.78 o 
  -2  -2   2      380.65      437.32     12.55 o 
  -1  -2   2      541.99      524.12     12.81 o 
   0  -2   2      613.56      640.47     16.40 o 
   1  -2   2      151.52      141.22      3.79 o 
   2  -2   2      331.18      332.35      7.74 o 
   3  -2   2       32.68       29.58      1.02 o 
   4  -2   2      528.83      494.11     10.76 o 
   5  -2   2        0.83        0.44      0.53 o 
   6  -2   2        3.09        4.23      1.20 o 
   7  -2   2        0.15       -0.05      1.47 o 
   8  -2   2       78.87       75.80      5.53 o 
   9  -2   2       87.28       88.12     11.95 o 
 -10  -1   2        2.77        2.34      1.57 o 
  -9  -1   2       54.36       50.39      4.69 o 
  -8  -1   2       71.81       65.84      3.34 o 
  -7  -1   2      247.32      227.60      8.38 o 
  -6  -1   2       45.06       46.32      2.37 o 
  -5  -1   2       36.96       37.90      1.29 o 
  -4  -1   2       26.57       31.65      1.21 o 
  -3  -1   2     1031.30     1150.84     25.64 o 
  -2  -1   2     1599.11     1619.99     40.33 o 
  -1  -1   2      463.92      476.30     10.80 o 
   0  -1   2     1864.20     1941.25     61.96 o 
   1  -1   2      342.42      343.28      8.68 o 
   2  -1   2      623.63      641.78     16.00 o 
   3  -1   2      366.33      349.12      7.66 o 
   4  -1   2       36.71       32.38      1.09 o 
   5  -1   2      267.16      272.00      6.17 o 
   6  -1   2        8.39       12.38      1.52 o 
   7  -1   2      169.27      170.25      8.28 o 
   8  -1   2        0.32        0.05      1.86 o 
   9  -1   2       56.92       58.18      9.58 o 
  10  -1   2       15.87       16.64      3.17 o 
  -9   0   2        0.05       -0.85      1.53 o 
  -8   0   2       50.10       45.76      2.76 o 
  -7   0   2       47.65       44.60      2.97 o 
  -6   0   2     1140.60     1131.48     34.57 o 
  -5   0   2      182.17      187.30      5.00 o 
  -4   0   2        3.09        1.10      0.56 o 
  -3   0   2      291.10      302.44      7.02 o 
  -2   0   2     1473.78     1444.91     37.02 o 
  -1   0   2      123.62      126.08      3.05 o 
   0   0   2     1052.89     1056.99     23.43 o 
   1   0   2     4654.27     5081.95    123.05 o 
   2   0   2     8942.59     9471.71    231.88 o 
   3   0   2        0.11        2.35      0.43 o 
   4   0   2      451.33      497.18     11.64 o 
   5   0   2      447.84      493.11     10.74 o 
   6   0   2      282.51      279.41     10.41 o 
   7   0   2       49.08       52.39      5.46 o 
   8   0   2        0.06        0.78      2.37 o 
   9   0   2       36.33       45.20      5.27 o 
  10   0   2       28.65       22.58      5.92 o 
  -9   1   2       83.39       71.05      4.52 o 
  -8   1   2      382.08      360.11     15.17 o 
  -7   1   2        0.01        0.11      0.95 o 
  -6   1   2      119.57      111.35      4.39 o 
  -5   1   2       64.95       68.84      2.98 o 
  -4   1   2      363.66      339.73      8.60 o 
  -3   1   2      178.11      146.33      3.88 o 
  -2   1   2        1.27        3.36      0.35 o 
  -1   1   2      855.31      900.59     21.00 o 
   0   1   2     2789.53     2911.19     66.04 o 
   1   1   2      459.47      525.04     13.05 o 
   2   1   2    10150.06     9799.39    266.85 o 
   3   1   2      410.10      398.07     10.08 o 
   4   1   2      864.72      938.11     23.21 o 
   5   1   2        8.95        5.36      0.76 o 
   6   1   2      172.19      166.25      5.82 o 
   7   1   2        1.73        4.48      1.92 o 
   8   1   2        5.13        4.80      2.37 o 
   9   1   2      468.78      417.14     42.26 o 
  10   1   2       30.60       23.94      3.50 o 
  -9   2   2       17.23       19.42      2.48 o 
  -8   2   2        0.40        1.76      1.43 o 
  -7   2   2       49.01       48.36      3.24 o 
  -6   2   2       70.47       69.23      3.17 o 
  -5   2   2      344.40      318.28     10.50 o 
  -4   2   2        0.28        0.90      0.52 o 
  -3   2   2       54.42       70.56      1.86 o 
  -2   2   2      262.95      264.26      6.42 o 
  -1   2   2        7.31        6.67      0.46 o 
   0   2   2    17080.50    15175.44    334.96 o 
   1   2   2      999.88     1031.09     29.10 o 
   2   2   2     3141.25     3293.11     88.78 o 
   3   2   2        3.11        6.19      0.65 o 
   4   2   2      985.72      980.23     26.14 o 
   5   2   2      503.04      486.38     13.38 o 
   6   2   2       66.32       76.08      3.13 o 
   7   2   2       46.35       51.06      3.72 o 
   8   2   2      149.22      141.10     10.43 o 
   9   2   2       72.32       81.60      7.16 o 
  10   2   2       29.07       28.74      3.58 o 
  -8   3   2        0.68        1.36      1.49 o 
  -7   3   2      111.27      101.71      4.56 o 
  -6   3   2      136.15      131.89      5.13 o 
  -5   3   2       60.80       57.11      2.67 o 
  -4   3   2      224.01      212.72      5.39 o 
  -3   3   2        5.32        4.93      0.55 o 
  -2   3   2      618.38      601.86     15.24 o 
  -1   3   2       39.82       66.43      2.05 o 
   0   3   2     1074.95     1133.49     28.14 o 
   1   3   2      184.47      168.23      5.21 o 
   2   3   2      710.45      810.29     23.71 o 
   3   3   2      506.65      480.58     11.16 o 
   4   3   2        5.84        9.60      1.15 o 
   5   3   2       55.17       55.50      2.50 o 
   6   3   2      405.06      394.14     12.84 o 
   7   3   2       92.36       86.05      4.14 o 
   8   3   2      303.79      283.47     18.72 o 
   9   3   2      136.58      121.20      9.52 o 
  10   3   2       56.94       64.90     11.59 o 
  -8   4   2       71.33       69.05      4.51 o 
  -7   4   2       21.54       18.96      1.95 o 
  -6   4   2       11.97       10.72      1.50 o 
  -5   4   2       25.15       28.27      1.90 o 
  -4   4   2        0.35       -0.30      0.70 o 
  -3   4   2       98.03       96.00      2.83 o 
  -2   4   2      146.36      128.55      3.75 o 
  -1   4   2     1700.18     1805.56     44.83 o 
   0   4   2      397.39      444.53     11.06 o 
   1   4   2       35.33       41.56      2.18 o 
   2   4   2      446.96      405.78     14.34 o 
   3   4   2       60.48       61.44      2.76 o 
   4   4   2        7.55        2.98      0.53 o 
   5   4   2       23.32       24.63      1.38 o 
   6   4   2      294.62      267.72      8.13 o 
   7   4   2      792.84      808.45     28.65 o 
   8   4   2        0.26       -0.48      1.59 o 
   9   4   2       20.93       22.17      6.30 o 
  10   4   2        5.03        7.81      2.65 o 
  -7   5   2        1.80        1.81      1.44 o 
  -6   5   2       63.66       62.72      3.38 o 
  -5   5   2       23.72       20.79      1.78 o 
  -4   5   2       20.52       20.97      1.67 o 
  -3   5   2       55.29       59.72      2.50 o 
  -2   5   2      704.16      725.88     19.03 o 
  -1   5   2        0.03        1.37      0.70 o 
   0   5   2      230.34      214.56      6.48 o 
   1   5   2       14.79       14.37      1.35 o 
   2   5   2      516.63      458.24     13.74 o 
   3   5   2       34.14       29.67      1.54 o 
   4   5   2      397.60      390.96     13.69 o 
   5   5   2      241.10      217.60      8.11 o 
   6   5   2      190.79      192.19      6.69 o 
   7   5   2      250.14      259.38     10.01 o 
   8   5   2        0.20       -1.40      1.43 o 
   9   5   2       96.67      101.76     12.87 o 
  10   5   2       27.87       13.87     12.60 o 
  -7   6   2       24.23       17.47      5.84 o 
  -6   6   2       22.28       23.54      2.36 o 
  -5   6   2        2.43        3.11      1.71 o 
  -4   6   2       52.11       56.79      3.28 o 
  -3   6   2       19.86       20.00      1.84 o 
  -2   6   2      253.47      250.47      7.83 o 
  -1   6   2       48.05       53.56      3.01 o 
   0   6   2      152.56      158.29      5.06 o 
   1   6   2       28.38       26.88      2.10 o 
   2   6   2      312.59      283.12     17.65 o 
   3   6   2       24.43       21.79      2.20 o 
   4   6   2       75.84       72.10      3.43 o 
   5   6   2      273.06      281.51     10.44 o 
   6   6   2       73.63       78.70      3.26 o 
   7   6   2      289.78      291.08     13.64 o 
   8   6   2      136.36      148.97     26.11 o 
   9   6   2        1.53        4.38     10.04 o 
  10   6   2        0.69       -3.47     10.22 o 
  -6   7   2        0.22        3.22      1.79 o 
  -5   7   2       87.25       90.95      4.85 o 
  -4   7   2       12.67       12.42      1.79 o 
  -3   7   2        0.06        1.10      1.15 o 
  -2   7   2        0.77        0.84      0.78 o 
  -1   7   2        1.80        3.62      0.88 o 
   0   7   2      165.82      146.01      5.50 o 
   1   7   2      285.60      276.08     10.63 o 
   2   7   2      265.30      250.92     10.41 o 
   3   7   2       23.91       19.20      1.45 o 
   4   7   2      474.51      465.92     13.95 o 
   5   7   2       25.48       29.98      2.19 o 
   6   7   2       29.40       22.56      3.06 o 
   7   7   2      346.70      321.30     40.89 o 
   8   7   2       25.88       23.55     12.60 o 
   9   7   2        4.28       -4.38      9.13 o 
  10   7   2        0.68       -5.66     10.04 o 
  -5   8   2       24.91       23.89      3.27 o 
  -4   8   2       31.36       45.86      3.34 o 
  -3   8   2       25.26       27.34      2.62 o 
  -2   8   2      375.48      387.92     13.35 o 
  -1   8   2       34.47       35.58      2.07 o 
   0   8   2       45.10       40.37      3.19 o 
   1   8   2       60.76       54.93      2.82 o 
   2   8   2       54.71       46.97      3.50 o 
   3   8   2        0.48        1.73      0.95 o 
   4   8   2       40.19       37.79      2.90 o 
   5   8   2        0.18       -1.17      1.62 o 
   6   8   2        5.16        3.07      2.12 o 
   7   8   2       65.11       93.47     21.54 o 
   8   8   2       28.47       18.62     12.05 o 
   9   8   2       75.30       44.54     17.89 o 
  -4   9   2        0.61        3.41      1.72 o 
  -3   9   2       37.11       41.78      3.27 o 
  -2   9   2       11.10       12.22      2.12 o 
  -1   9   2       96.41      101.67      4.63 o 
   0   9   2        6.69        7.41      1.58 o 
   1   9   2      197.81      195.22     10.86 o 
   2   9   2       11.35       12.37      1.57 o 
   3   9   2       78.02       85.40      4.73 o 
   4   9   2       44.14       42.41      2.57 o 
   5   9   2        4.65       -0.68      2.65 o 
   6   9   2      165.05      177.15     32.77 o 
   7   9   2       45.03       50.39     17.89 o 
   8   9   2       14.76       15.52     11.68 o 
   9   9   2        7.61        4.56     10.95 o 
  -2  10   2        6.32        2.56      1.90 o 
  -1  10   2        0.04       -0.41      1.57 o 
   0  10   2       26.11       29.30      3.46 o 
   1  10   2       88.41       90.19     10.59 o 
   2  10   2      137.96      149.08     12.23 o 
   3  10   2       10.10        7.28      3.38 o 
   4  10   2       48.40       43.45      5.11 o 
   5  10   2       32.55       38.41      4.73 o 
   6  10   2       46.38       54.59     18.80 o 
   7  10   2       14.89       15.88     12.41 o 
   8  10   2        3.47       -2.56      9.31 o 
   0  11   2        0.19        1.23      1.76 o 
   1  11   2       66.32       73.66      5.83 o 
   2  11   2       28.37       33.97      4.47 o 
   3  11   2       11.01       11.25      2.60 o 
   4  11   2       61.30       47.83      5.66 o 
   5  11   2       37.75       37.24      5.29 o 
   6  11   2        0.92       13.51     13.69 o 
  -4 -11   3        8.85        7.44      5.57 o 
  -3 -11   3        3.11        2.89      2.82 o 
  -2 -11   3       99.73      104.68     17.25 o 
  -1 -11   3        5.43        3.92      2.82 o 
  -6 -10   3       66.55       75.76      9.68 o 
  -5 -10   3        4.06        7.67      3.83 o 
  -4 -10   3       48.09       41.48      5.50 o 
  -3 -10   3       27.60       36.77      6.48 o 
  -2 -10   3       73.22       58.22     11.68 o 
  -1 -10   3        1.63       -0.97      2.30 o 
   0 -10   3       10.86        8.00      2.86 o 
   1 -10   3       84.44      102.33      7.99 o 
   2 -10   3        0.83        1.44      1.74 o 
  -8  -9   3      113.56      149.43      9.90 o 
  -7  -9   3        6.78        5.85      2.63 o 
  -6  -9   3        3.39        3.07      2.06 o 
  -5  -9   3       54.56       42.89      8.76 o 
  -4  -9   3       47.45       33.82      4.77 o 
  -3  -9   3      178.94      154.24     11.02 o 
  -2  -9   3        1.64        2.00      2.41 o 
  -1  -9   3        4.08        3.04      2.30 o 
   0  -9   3      277.62      280.44     30.76 o 
   1  -9   3       21.05       18.97      4.78 o 
   2  -9   3      155.30      169.36     19.50 o 
   3  -9   3        0.55        4.34      1.86 o 
  -8  -8   3        0.06       -1.76      2.46 o 
  -7  -8   3       37.07       32.58      5.84 o 
  -6  -8   3        2.08        2.95      1.78 o 
  -5  -8   3       30.37       36.16      2.16 o 
  -4  -8   3      127.09      123.77      4.82 o 
  -3  -8   3       91.44       68.83      3.70 o 
  -2  -8   3        0.05        0.65      1.10 o 
  -1  -8   3       47.10       45.03      5.67 o 
   0  -8   3      519.69      483.50     21.75 o 
   1  -8   3        0.31        1.00      1.27 o 
   2  -8   3       86.42       92.62      5.07 o 
   3  -8   3       15.96       16.15      2.34 o 
   4  -8   3        3.02        1.57      1.62 o 
   5  -8   3      109.49      111.93      7.17 o 
  -9  -7   3      117.97      140.91      8.14 o 
  -8  -7   3        3.30        1.89      1.31 o 
  -7  -7   3       14.65       13.92      2.30 o 
  -6  -7   3       20.19       26.47      4.32 o 
  -5  -7   3       42.63       44.04      2.45 o 
  -4  -7   3      335.68      330.15     10.34 o 
  -3  -7   3      328.94      275.75      8.83 o 
  -2  -7   3      250.78      217.58     12.65 o 
  -1  -7   3      176.93      150.61      8.00 o 
   0  -7   3        9.31        8.59      1.52 o 
   1  -7   3        9.33        7.12      1.50 o 
   2  -7   3       20.63       19.80      2.05 o 
   3  -7   3       79.18       75.27      4.29 o 
   4  -7   3       10.90        9.18      2.08 o 
   5  -7   3        8.62       11.68      2.38 o 
   6  -7   3       26.22       25.47      3.26 o 
  -9  -6   3        3.95        7.79      1.81 o 
  -8  -6   3       38.53       34.40      2.69 o 
  -7  -6   3       82.50       84.92      5.03 o 
  -6  -6   3       53.42       65.52      7.32 o 
  -5  -6   3      265.68      264.32      7.47 o 
  -4  -6   3        1.71        1.45      0.73 o 
  -3  -6   3      234.62      244.87      7.23 o 
  -2  -6   3      256.48      256.17      8.10 o 
  -1  -6   3      390.96      363.63     14.28 o 
   0  -6   3       90.73       93.76      4.02 o 
   1  -6   3       95.03       89.83      4.53 o 
   2  -6   3     1060.46     1041.07     31.57 o 
   3  -6   3      119.44      128.46      4.49 o 
   4  -6   3       50.26       59.55      4.52 o 
   5  -6   3      426.40      399.73     18.45 o 
   6  -6   3      156.55      171.22     10.07 o 
   7  -6   3       26.19       27.53      3.48 o 
  -9  -5   3        3.07        0.61      1.32 o 
  -8  -5   3       20.32       25.38      2.80 o 
  -7  -5   3      271.29      263.51     11.10 o 
  -6  -5   3      802.30      761.85     28.61 o 
  -5  -5   3       36.86       38.44      3.14 o 
  -4  -5   3       39.56       44.54      1.87 o 
  -3  -5   3      128.13      136.72      4.13 o 
  -2  -5   3      805.20      744.91     22.33 o 
  -1  -5   3       58.64       60.93      2.55 o 
   0  -5   3      500.10      469.45     15.50 o 
   1  -5   3      586.95      545.67     17.75 o 
   2  -5   3      170.91      183.39      6.38 o 
   3  -5   3      166.29      174.45      5.54 o 
   4  -5   3      122.12      135.63      5.21 o 
   5  -5   3      154.40      149.47      7.84 o 
   6  -5   3       18.48       19.41      2.40 o 
   7  -5   3       57.32       59.83      4.43 o 
 -10  -4   3        7.92       10.03      2.03 o 
  -9  -4   3       44.30       39.60      3.18 o 
  -8  -4   3       13.56       12.51      1.84 o 
  -7  -4   3        1.89        2.33      0.71 o 
  -6  -4   3        0.28        1.64      0.56 o 
  -5  -4   3        0.39        0.28      0.63 o 
  -4  -4   3      681.51      728.80     20.26 o 
  -3  -4   3      172.28      168.41      6.84 o 
  -2  -4   3        8.31        7.66      0.74 o 
  -1  -4   3      362.61      306.03      7.24 o 
   0  -4   3      277.62      294.83      9.55 o 
   1  -4   3       94.79      100.04      3.05 o 
   2  -4   3      302.01      330.75      8.68 o 
   3  -4   3        4.41        3.33      0.66 o 
   4  -4   3      771.46      771.77     19.62 o 
   5  -4   3       50.13       52.08      2.85 o 
   6  -4   3        0.57        4.17      1.30 o 
   7  -4   3       36.22       31.06      2.59 o 
   8  -4   3       81.77       96.69      9.02 o 
 -10  -3   3        2.67        4.44      1.72 o 
  -9  -3   3       12.59       10.54      2.59 o 
  -8  -3   3       85.33       85.74      4.78 o 
  -7  -3   3        0.03       -0.85      0.85 o 
  -6  -3   3      109.32      102.76      3.60 o 
  -5  -3   3      505.11      537.48     19.82 o 
  -4  -3   3       84.91      116.18      6.10 o 
  -3  -3   3       11.63       87.45     11.32 o 
  -2  -3   3        7.90       12.04      0.89 o 
  -1  -3   3     1346.07     1482.74     66.17 o 
   0  -3   3      593.33      608.18     15.74 o 
   1  -3   3       48.60       63.12      2.02 o 
   2  -3   3      300.85      328.72      8.52 o 
   3  -3   3      307.90      325.28      7.79 o 
   4  -3   3      696.18      718.82     15.59 o 
   5  -3   3        4.80        7.06      1.03 o 
   6  -3   3        0.64        4.09      2.18 o 
   7  -3   3      481.63      484.02     21.59 o 
   8  -3   3        5.13        1.42      1.96 o 
   9  -3   3       90.49      101.84      7.30 o 
 -10  -2   3        2.82        3.07      1.75 o 
  -9  -2   3      119.56      117.35      6.24 o 
  -8  -2   3        1.06        1.45      1.09 o 
  -7  -2   3        1.13        1.56      0.98 o 
  -6  -2   3      148.91      140.66      5.93 o 
  -5  -2   3      101.29      104.01      3.12 o 
  -4  -2   3      165.14      156.79      4.60 o 
  -3  -2   3      540.58      639.51     16.27 o 
  -2  -2   3     1324.54     1394.03     35.60 o 
  -1  -2   3      300.67      367.13     10.52 o 
   0  -2   3      393.15      390.18     10.12 o 
   1  -2   3      358.53      386.81      9.88 o 
   2  -2   3       61.35       76.74      2.32 o 
   3  -2   3     1150.83     1166.30     28.87 o 
   4  -2   3        0.59        0.55      0.42 o 
   5  -2   3       12.62       14.41      0.96 o 
   6  -2   3       51.43       52.48      3.30 o 
   7  -2   3        1.13        0.27      1.02 o 
   8  -2   3      126.46      120.26      9.80 o 
   9  -2   3       12.50       13.59      2.93 o 
  -9  -1   3       71.93       72.99      4.56 o 
  -8  -1   3       58.02       54.19      3.05 o 
  -7  -1   3       77.32       77.35      5.30 o 
  -6  -1   3      612.73      565.67     18.99 o 
  -5  -1   3        5.55        2.83      0.59 o 
  -4  -1   3      904.49      955.48     21.48 o 
  -3  -1   3       39.60       26.98      1.09 o 
  -2  -1   3        4.16        5.33      0.49 o 
  -1  -1   3      112.58      103.21      2.73 o 
   0  -1   3        2.85        6.48      0.51 o 
   1  -1   3      719.05      780.86     19.76 o 
   2  -1   3      608.77      608.97     15.33 o 
   3  -1   3      428.70      426.30     10.08 o 
   4  -1   3       80.88       87.72      2.45 o 
   5  -1   3       21.28       21.68      1.87 o 
   6  -1   3      608.33      579.33     18.34 o 
   7  -1   3        6.24        7.49      1.37 o 
   8  -1   3        7.85        7.44      2.83 o 
   9  -1   3       29.09       32.68      4.71 o 
  -9   0   3        1.02        0.70      1.36 o 
  -8   0   3        9.10        7.39      1.43 o 
  -7   0   3       43.12       43.41      3.04 o 
  -6   0   3        4.73        4.63      1.27 o 
  -5   0   3        6.40        6.31      0.84 o 
  -4   0   3      337.72      338.44      7.99 o 
  -3   0   3     1302.97     1389.93     31.88 o 
  -2   0   3     1194.93     1227.12     30.16 o 
  -1   0   3      282.11      291.57      7.01 o 
   0   0   3      534.83      526.90     12.41 o 
   1   0   3      251.89      298.13      7.18 o 
   2   0   3      195.63      168.74      5.07 o 
   3   0   3     2343.28     2718.74     66.33 o 
   4   0   3     3382.19     3327.21     81.07 o 
   5   0   3       28.67       34.03      1.42 o 
   7   0   3       20.66       16.99      2.24 o 
   8   0   3       24.41       27.25      3.77 o 
   9   0   3       81.94      108.95      9.13 o 
  10   0   3       22.47       18.74      3.95 o 
  -9   1   3       16.73       17.31      2.63 o 
  -8   1   3       18.36       19.88      1.95 o 
  -7   1   3        1.19        1.47      1.29 o 
  -6   1   3      355.80      328.50     11.52 o 
  -5   1   3        0.04       -0.71      0.71 o 
  -4   1   3      162.47      141.94      3.91 o 
  -3   1   3      566.51      600.07     13.67 o 
  -2   1   3       69.41       75.00      1.99 o 
  -1   1   3      128.65      117.05      2.84 o 
   0   1   3       73.62       56.24      1.74 o 
   1   1   3      239.62      233.45      5.68 o 
   2   1   3       40.79       51.04      1.89 o 
   3   1   3     1086.35     1107.48     34.58 o 
   4   1   3     4159.60     4325.45    104.97 o 
   5   1   3      527.74      520.02     13.30 o 
   6   1   3        2.10        3.98      0.78 o 
   7   1   3       30.49       38.15      3.03 o 
   8   1   3      167.72      170.15     24.74 o 
   9   1   3       11.64        9.41      2.61 o 
  10   1   3        5.01        9.02      2.97 o 
  -9   2   3       44.03       40.12      5.43 o 
  -8   2   3      236.26      215.96      8.40 o 
  -7   2   3       62.94       67.05      3.43 o 
  -6   2   3      209.56      198.85      7.50 o 
  -5   2   3      247.16      235.88      8.02 o 
  -4   2   3        4.92        4.78      0.71 o 
  -3   2   3       17.76       17.19      1.04 o 
  -2   2   3      224.84      240.54      5.99 o 
  -1   2   3       78.36       62.98      1.83 o 
   0   2   3      666.28      718.84     15.29 o 
   1   2   3      161.49      142.25      3.86 o 
   2   2   3      543.73      530.94     14.73 o 
   3   2   3     1047.60     1032.13     22.55 o 
   4   2   3       10.92        9.39      0.80 o 
   5   2   3      144.36      151.79      4.61 o 
   6   2   3       66.76       72.75      3.19 o 
   7   2   3       91.81       85.91      7.76 o 
   8   2   3      123.31      125.63      6.91 o 
   9   2   3        0.39        0.37      1.75 o 
  10   2   3       45.98       53.15      7.03 o 
  -8   3   3        6.60        3.77      1.64 o 
  -7   3   3       76.61       77.48      3.84 o 
  -6   3   3      452.98      428.76     14.91 o 
  -5   3   3      436.79      423.79     13.68 o 
  -4   3   3        5.64        6.80      1.02 o 
  -3   3   3       10.75       13.95      0.87 o 
  -2   3   3      206.63      172.28      4.46 o 
  -1   3   3      141.79      172.74      4.43 o 
   0   3   3       25.06       39.88      2.09 o 
   1   3   3       48.92       49.60      1.59 o 
   2   3   3      926.24      836.85     22.02 o 
   3   3   3       11.02       23.29      2.05 o 
   4   3   3       22.64       27.90      1.23 o 
   5   3   3        8.49        7.47      0.65 o 
   6   3   3       31.18       31.78      2.05 o 
   7   3   3       10.75        9.63      1.56 o 
   8   3   3       17.31       17.73      2.79 o 
   9   3   3        2.65        2.85      1.95 o 
  10   3   3      207.70      210.56     23.46 o 
  -8   4   3        9.67        9.82      2.93 o 
  -7   4   3        9.00        7.82      1.60 o 
  -6   4   3      162.82      154.16      6.27 o 
  -5   4   3       75.96       73.33      3.34 o 
  -4   4   3       18.50       18.37      1.52 o 
  -3   4   3      178.69      191.92      5.11 o 
  -2   4   3      121.57      123.49      3.48 o 
  -1   4   3      110.62       85.56      2.77 o 
   0   4   3      734.25      754.69     21.36 o 
   1   4   3     4624.83     4632.21    128.21 o 
   2   4   3       41.23       44.54      1.81 o 
   3   4   3       22.47       16.23      0.92 o 
   4   4   3        0.90        1.02      0.65 o 
   5   4   3      139.45      140.76      5.20 o 
   6   4   3      800.94      799.89     24.60 o 
   7   4   3        0.42       -0.39      1.30 o 
   8   4   3       87.60       90.86      5.32 o 
   9   4   3       63.13       55.02     14.15 o 
  10   4   3      165.17      186.94     31.58 o 
  -7   5   3        1.88        1.42      1.41 o 
  -6   5   3       10.29       10.26      1.64 o 
  -5   5   3        0.01       -0.29      0.95 o 
  -4   5   3       42.70       43.06      2.38 o 
  -3   5   3      644.21      598.08     15.95 o 
  -2   5   3      127.48      122.81      4.20 o 
  -1   5   3        1.95        2.51      0.62 o 
   0   5   3        2.15        0.68      0.49 o 
   1   5   3      488.92      472.12     15.62 o 
   2   5   3      336.61      357.63     10.67 o 
   3   5   3        0.05        1.71      0.65 o 
   4   5   3      451.81      434.79     13.57 o 
   5   5   3        9.75        8.12      1.40 o 
   6   5   3       17.81       18.56      1.29 o 
   7   5   3       21.28       28.14      5.34 o 
   8   5   3      146.08      154.17     23.28 o 
   9   5   3       58.96       59.51     18.26 o 
  10   5   3        9.93       10.22     12.41 o 
  -6   6   3        0.51        3.03      1.57 o 
  -5   6   3       59.91       62.14      3.65 o 
  -4   6   3        0.24        0.57      1.13 o 
  -3   6   3        2.47        5.07      2.16 o 
  -2   6   3       32.77       39.55      1.98 o 
  -1   6   3       71.18       64.63      3.60 o 
   0   6   3      319.38      313.64      9.36 o 
   1   6   3      286.14      279.33      8.27 o 
   2   6   3       45.32       43.93      1.79 o 
   3   6   3        2.49       12.05      6.15 o 
   4   6   3      283.99      282.38     10.23 o 
   5   6   3      172.59      174.97      7.93 o 
   6   6   3      102.52      100.11     11.78 o 
   7   6   3      295.33      284.52     20.17 o 
   8   6   3       36.24       30.86      4.19 o 
   9   6   3       68.04       50.39     16.98 o 
  10   6   3       47.14       54.04     19.35 o 
  -6   7   3       19.22       18.44      4.56 o 
  -5   7   3        7.34       10.25      1.89 o 
  -4   7   3      152.77      153.93      6.87 o 
  -3   7   3       43.95       50.57      3.34 o 
  -2   7   3        4.80        9.48      1.28 o 
  -1   7   3       54.41       53.46      2.69 o 
   0   7   3       22.24       17.48      1.45 o 
   1   7   3        2.02        6.71      1.02 o 
   2   7   3       46.04       43.97      2.76 o 
   3   7   3      707.38      654.53     21.65 o 
   4   7   3        4.62        2.58      1.37 o 
   5   7   3        1.14        1.17      0.94 o 
   6   7   3      148.36      157.74     10.38 o 
   7   7   3        1.00        1.19      4.56 o 
   8   7   3      146.14      168.88     17.07 o 
   9   7   3       46.78       44.36     17.34 o 
  10   7   3       63.33       52.39     19.72 o 
  -5   8   3       11.00        9.88      2.13 o 
  -4   8   3        4.11        7.15      1.79 o 
  -3   8   3       31.54       31.34      2.79 o 
  -2   8   3        8.76        7.78      1.40 o 
  -1   8   3       65.11       73.24      3.13 o 
   0   8   3       34.37       37.64      2.27 o 
   1   8   3       47.57       52.97      5.60 o 
   2   8   3       45.79       52.30      4.32 o 
   3   8   3      190.37      169.83      7.63 o 
   4   8   3      491.51      497.49     17.04 o 
   5   8   3        0.42        2.69      1.78 o 
   6   8   3        6.91        7.56      4.11 o 
   7   8   3       16.31       16.37      2.99 o 
   8   8   3        6.40        9.13     10.95 o 
   9   8   3        9.23       24.28     14.79 o 
  -3   9   3        0.37        3.34      1.75 o 
  -2   9   3       75.85       75.36      4.59 o 
  -1   9   3       44.29       49.39      3.35 o 
   0   9   3       49.59       48.78      3.18 o 
   1   9   3       68.61       74.81      3.95 o 
   2   9   3        2.90        5.43      1.20 o 
   3   9   3       31.04       35.63     10.07 o 
   4   9   3        2.00        0.12      1.60 o 
   5   9   3       70.94       83.29     10.68 o 
   6   9   3       11.54        8.58     10.41 o 
   7   9   3        3.95        4.93      9.68 o 
   8   9   3       45.18       34.14     16.07 o 
   9   9   3       12.81        9.68     13.33 o 
  -2  10   3       19.43       21.54      5.29 o 
  -1  10   3       40.69       39.15      3.99 o 
   0  10   3        0.32       -0.69      1.52 o 
   1  10   3        8.83       11.13      2.32 o 
   2  10   3        1.20        1.13      1.49 o 
   3  10   3        1.18        1.72      1.69 o 
   4  10   3      178.43      185.38      9.63 o 
   5  10   3       13.06       25.20      5.57 o 
   6  10   3       15.91        9.86     10.95 o 
   7  10   3       11.28        7.85     11.68 o 
   8  10   3       33.22       18.62     13.69 o 
   0  11   3      102.65      120.94     16.80 o 
   1  11   3       31.57       45.16      4.43 o 
   2  11   3       10.55       10.00      2.43 o 
   3  11   3       76.86       76.79      5.75 o 
   4  11   3       76.07       96.66      9.31 o 
   5  11   3        0.99        2.09      3.46 o 
   6  11   3       10.90        3.10      9.86 o 
  -6 -10   4       26.48       33.41      7.12 o 
  -5 -10   4       49.42       50.75      8.03 o 
  -4 -10   4       38.18       51.80      6.75 o 
  -3 -10   4        0.02        1.19      2.56 o 
  -2 -10   4       66.40       53.81      7.03 o 
  -1 -10   4       41.20       39.42      7.21 o 
   0 -10   4       37.65       35.99      4.73 o 
   1 -10   4        8.15       11.47      2.79 o 
  -7  -9   4        0.00        0.61      2.74 o 
  -6  -9   4       33.13       35.19      4.38 o 
  -5  -9   4        1.48        4.06      2.28 o 
  -4  -9   4       96.85       91.01      6.73 o 
  -3  -9   4       23.56       25.87      3.81 o 
  -2  -9   4        1.99        1.01      1.87 o 
  -1  -9   4      263.25      232.07     25.83 o 
   0  -9   4       15.32       15.37      3.29 o 
   1  -9   4       35.02       41.98      4.30 o 
   2  -9   4       22.62       25.93      3.39 o 
   3  -9   4       53.25       58.59      7.67 o 
  -8  -8   4      110.84      125.44      8.90 o 
  -7  -8   4        1.91        5.53      4.02 o 
  -6  -8   4       42.82       46.08      4.16 o 
  -5  -8   4       46.55       57.51      5.42 o 
  -4  -8   4       43.41       47.82      4.93 o 
  -3  -8   4      127.61      120.11      7.11 o 
  -2  -8   4        6.04        4.77      1.38 o 
  -1  -8   4       60.82       63.51      3.65 o 
   0  -8   4       46.35       50.94      3.61 o 
   1  -8   4        0.08        1.32      1.40 o 
   2  -8   4       73.54       70.34      4.06 o 
   3  -8   4        1.44        1.54      1.40 o 
   4  -8   4      120.79      120.34      7.42 o 
  -9  -7   4       27.94       25.48      3.51 o 
  -8  -7   4        0.23        0.86      1.29 o 
  -7  -7   4       36.79       51.44      8.76 o 
  -6  -7   4       19.40       21.76      3.00 o 
  -5  -7   4        5.11        3.99      1.15 o 
  -4  -7   4      169.35      159.88      7.41 o 
  -3  -7   4        0.74        3.04      0.99 o 
  -2  -7   4      207.52      184.84      7.25 o 
  -1  -7   4        5.85        3.80      1.17 o 
   0  -7   4       29.28       25.95      2.66 o 
   1  -7   4       45.96       45.24      6.46 o 
   2  -7   4       31.02       30.96      2.74 o 
   3  -7   4       70.53       74.68      4.72 o 
   4  -7   4       41.49       43.18      3.33 o 
   5  -7   4        0.42       -1.69      1.69 o 
  -9  -6   4        2.08        0.79      1.79 o 
  -8  -6   4       37.05       35.60      3.85 o 
  -7  -6   4        0.01        1.16      1.56 o 
  -6  -6   4        0.99        1.10      1.08 o 
  -5  -6   4      155.30      149.22      4.21 o 
  -4  -6   4      209.41      208.79      6.18 o 
  -3  -6   4     2007.48     1862.79     47.74 o 
  -2  -6   4      119.87      118.69      4.05 o 
  -1  -6   4       58.09       54.25      2.81 o 
   0  -6   4      130.78      128.06      5.20 o 
   1  -6   4      378.57      361.73     11.73 o 
   2  -6   4        0.04        1.05      0.83 o 
   3  -6   4        0.29        0.68      0.86 o 
   4  -6   4      265.45      295.18     11.60 o 
   5  -6   4       99.49      109.75      6.46 o 
   6  -6   4      186.00      203.99     10.63 o 
  -9  -5   4        4.23        4.07      1.58 o 
  -8  -5   4       46.10       55.05      3.72 o 
  -7  -5   4      168.17      164.20      7.64 o 
  -6  -5   4      211.42      211.89      7.26 o 
  -5  -5   4      198.80      199.16      7.39 o 
  -4  -5   4        8.63        5.77      0.80 o 
  -3  -5   4      557.03      560.99     15.00 o 
  -2  -5   4      213.86      207.88      5.67 o 
  -1  -5   4       70.18       66.92      2.36 o 
   0  -5   4      229.30      208.05      7.57 o 
   1  -5   4       76.37       75.01      3.32 o 
   2  -5   4       63.63       66.78      3.00 o 
   3  -5   4      159.17      154.05      6.58 o 
   4  -5   4        6.33        6.42      1.25 o 
   5  -5   4      247.38      263.31     12.53 o 
   6  -5   4        7.69        7.53      1.86 o 
   7  -5   4       42.71       38.10      5.61 o 
  -9  -4   4       62.04       60.94      4.17 o 
  -8  -4   4        2.16        1.20      1.23 o 
  -7  -4   4       36.36       33.83      4.63 o 
  -6  -4   4      255.14      240.64     15.88 o 
  -5  -4   4       33.26       28.73      1.64 o 
  -4  -4   4      129.31      131.40      4.39 o 
  -3  -4   4       29.53       30.73      1.78 o 
  -2  -4   4      142.81      147.36      5.44 o 
  -1  -4   4       98.54      112.43      3.35 o 
   0  -4   4       15.21        9.58      0.77 o 
   1  -4   4      189.53      203.52      6.11 o 
   2  -4   4        0.17        1.24      0.60 o 
   3  -4   4     1246.66     1288.17     34.67 o 
   4  -4   4       65.67       64.36      2.38 o 
   5  -4   4        0.05        0.83      1.07 o 
   6  -4   4       23.11       24.66      2.71 o 
   7  -4   4       37.50       43.93      5.84 o 
   8  -4   4       60.82       68.16      7.42 o 
  -9  -3   4       21.83       23.59      2.59 o 
  -8  -3   4       65.28       59.28      3.31 o 
  -7  -3   4        8.88        5.89      1.26 o 
  -6  -3   4      621.63      599.84     20.25 o 
  -5  -3   4      106.00       94.81      3.32 o 
  -4  -3   4      228.16      239.19      7.14 o 
  -3  -3   4      201.98      213.82      6.74 o 
  -2  -3   4      565.56      627.03     16.91 o 
  -1  -3   4      166.76      147.12      4.19 o 
   0  -3   4     1105.62     1187.92     25.55 o 
   1  -3   4      883.48      990.00     24.72 o 
   2  -3   4       68.61       84.98      2.68 o 
   3  -3   4      333.06      323.91      8.54 o 
   4  -3   4      493.28      485.56     11.66 o 
   5  -3   4        9.33        9.24      1.15 o 
   6  -3   4      374.52      386.53     18.39 o 
   7  -3   4       26.30       16.57      3.44 o 
   8  -3   4       15.76       16.57      5.39 o 
  -9  -2   4       14.66       18.46      2.24 o 
  -8  -2   4        3.90        4.60      1.28 o 
  -7  -2   4      173.73      170.92      6.65 o 
  -6  -2   4       32.69       27.72      1.98 o 
  -5  -2   4      271.82      257.32      7.17 o 
  -4  -2   4        2.30        1.55      0.67 o 
  -3  -2   4     1108.41     1166.92     29.38 o 
  -2  -2   4      423.78      420.69     11.21 o 
  -1  -2   4        8.75        6.20      0.59 o 
   0  -2   4       11.02       19.77      0.99 o 
   1  -2   4       95.11      108.73      3.26 o 
   2  -2   4     1278.55     1317.38     32.70 o 
   3  -2   4       94.47       98.77      3.00 o 
   4  -2   4        1.08        1.17      0.44 o 
   5  -2   4      266.57      273.55      8.23 o 
   6  -2   4        1.78        3.19      1.00 o 
   7  -2   4       36.62       51.82      5.40 o 
   8  -2   4        1.24        5.24      2.49 o 
   9  -2   4        3.61        9.73      3.34 o 
  -9  -1   4        0.75       -0.18      1.17 o 
  -8  -1   4      128.16      127.74      5.50 o 
  -7  -1   4        4.06        5.11      1.24 o 
  -6  -1   4      173.93      177.19      6.79 o 
  -5  -1   4       61.75       59.43      2.43 o 
  -4  -1   4       96.60       86.17      2.55 o 
  -3  -1   4       62.74       57.63      1.95 o 
  -2  -1   4       28.31       24.01      1.06 o 
  -1  -1   4      233.48      275.73      7.27 o 
   0  -1   4      879.26      942.93     22.01 o 
   1  -1   4      610.17      602.95     16.74 o 
   2  -1   4        2.50        1.68      0.57 o 
   3  -1   4       96.63      120.23      3.48 o 
   4  -1   4       45.77       42.87      1.45 o 
   5  -1   4      387.61      364.55     10.73 o 
   6  -1   4      236.38      196.61      6.94 o 
   7  -1   4      123.44      115.63      6.46 o 
   8  -1   4      163.95      150.42     16.52 o 
   9  -1   4        6.97       10.08      3.08 o 
  -9   0   4       27.52       23.31      2.64 o 
  -8   0   4       38.01       42.33      2.78 o 
  -7   0   4       21.61       27.25      2.12 o 
  -6   0   4      131.13      126.16      5.82 o 
  -5   0   4      408.13      389.41     13.37 o 
  -4   0   4      249.26      249.27      5.90 o 
  -3   0   4      249.92      303.77      7.61 o 
  -2   0   4       12.41       14.58      0.85 o 
  -1   0   4      173.28      181.85      4.96 o 
   0   0   4      657.66      722.10     16.99 o 
   1   0   4      378.61      369.04      8.89 o 
   2   0   4       40.14       45.21      2.38 o 
   3   0   4      170.86      166.95      5.14 o 
   4   0   4       73.71       56.00      2.20 o 
   5   0   4       51.77       63.65      2.24 o 
   6   0   4      332.13      362.02     10.75 o 
   7   0   4       40.62       22.52      2.39 o 
   8   0   4       96.45      100.96      6.54 o 
   9   0   4       86.34       76.93     12.14 o 
  10   0   4        9.06        7.71      3.10 o 
  -9   1   4       54.05       51.92      3.92 o 
  -8   1   4       87.80       83.27      4.17 o 
  -7   1   4       86.10       81.34      3.93 o 
  -6   1   4       25.46       22.84      1.87 o 
  -5   1   4       87.74       83.97      3.71 o 
  -4   1   4      261.58      271.98      6.60 o 
  -3   1   4       40.98       47.17      1.45 o 
  -2   1   4      107.89       97.58      2.56 o 
  -1   1   4      243.35      317.60      7.62 o 
   0   1   4      964.18      990.53     22.26 o 
   1   1   4       56.42       67.40      1.98 o 
   2   1   4      120.89      113.68      2.79 o 
   3   1   4     1129.89     1123.96     35.18 o 
   4   1   4     1789.94     1937.01     57.42 o 
   5   1   4      110.22      120.45      3.60 o 
   6   1   4       95.99       92.53      4.19 o 
   7   1   4      210.92      229.57     11.07 o 
   8   1   4        2.68        1.54      1.40 o 
   9   1   4       29.42       34.87      8.58 o 
  10   1   4       20.58       23.96      8.85 o 
  -8   2   4        1.15        0.33      1.27 o 
  -7   2   4       25.21       20.81      2.74 o 
  -6   2   4      881.24      835.11     27.74 o 
  -5   2   4        0.42       -0.13      0.88 o 
  -4   2   4       47.97       46.87      2.28 o 
  -3   2   4      239.66      257.72      6.26 o 
  -2   2   4      360.92      364.26      8.78 o 
  -1   2   4      947.78      916.43     20.23 o 
   0   2   4      159.14      169.64      4.32 o 
   1   2   4      175.43      150.35      4.16 o 
   2   2   4       80.53       69.02      3.20 o 
   3   2   4       32.71       22.90      1.82 o 
   4   2   4      460.28      487.53     15.86 o 
   5   2   4       11.08       14.68      2.36 o 
   6   2   4       33.04       35.25      2.36 o 
   7   2   4        1.95        2.83      1.57 o 
   8   2   4        3.72        3.52      1.41 o 
   9   2   4       53.40       54.17      4.15 o 
  10   2   4       51.17       54.52     14.42 o 
  -8   3   4       26.50       22.06      2.45 o 
  -7   3   4       19.41       17.59      2.71 o 
  -6   3   4       23.43       23.20      2.03 o 
  -5   3   4       53.48       51.26      2.90 o 
  -4   3   4      320.26      319.04     10.53 o 
  -3   3   4      182.95      176.00      4.66 o 
  -2   3   4        0.52        0.55      0.48 o 
  -1   3   4        1.80        0.35      0.47 o 
   0   3   4      276.42      260.46      6.29 o 
   1   3   4      637.09      727.37     19.20 o 
   2   3   4     1080.48     1018.15     30.43 o 
   3   3   4      202.60      206.48      7.72 o 
   4   3   4      685.52      718.06     20.13 o 
   5   3   4        0.37        1.09      0.64 o 
   6   3   4       56.80       47.12      3.05 o 
   7   3   4      121.82      117.27      9.27 o 
   8   3   4        0.25       -0.39      1.16 o 
   9   3   4      164.33      178.22     16.30 o 
  10   3   4        0.05       -2.74      7.30 o 
  -7   4   4      162.33      157.66      6.57 o 
  -6   4   4        0.06       -0.56      1.10 o 
  -5   4   4        4.48        5.67      1.31 o 
  -4   4   4      411.70      397.16     12.97 o 
  -3   4   4       32.90       23.31      1.81 o 
  -2   4   4      130.00      129.64      3.98 o 
  -1   4   4       34.67       32.59      1.45 o 
   0   4   4     2350.79     2341.34     59.88 o 
   1   4   4      327.63      306.52      8.13 o 
   2   4   4      149.49      168.88      5.74 o 
   3   4   4      260.80      240.94      7.37 o 
   4   4   4      625.62      600.70     18.58 o 
   5   4   4      137.60      139.22      5.44 o 
   6   4   4        5.12        4.41      1.19 o 
   7   4   4        0.68       -0.96      1.19 o 
   8   4   4      151.73      166.99     11.52 o 
   9   4   4       92.60       98.97      8.30 o 
  10   4   4       20.65       25.01     13.69 o 
  -7   5   4       63.06       59.36      3.64 o 
  -6   5   4        9.60        6.92      1.67 o 
  -5   5   4        7.69        4.56      1.37 o 
  -4   5   4      174.47      180.09      6.57 o 
  -3   5   4       36.87       34.82      3.77 o 
  -2   5   4       59.76       52.63      3.12 o 
  -1   5   4      471.11      438.01     11.91 o 
   0   5   4      169.76      171.75     10.26 o 
   1   5   4     1090.54     1087.66     29.38 o 
   2   5   4       52.81       45.37      2.43 o 
   3   5   4       37.34       33.34      1.64 o 
   4   5   4       64.41       63.56      2.51 o 
   5   5   4       33.47       31.97      2.23 o 
   6   5   4       46.05       56.60      5.14 o 
   7   5   4      112.12       98.54      7.51 o 
   8   5   4        0.07        0.59      2.08 o 
   9   5   4        3.03        7.94      2.89 o 
  10   5   4        7.56       -5.11      8.22 o 
  -6   6   4        9.32       10.73      3.78 o 
  -5   6   4        4.22        3.70      2.31 o 
  -4   6   4        8.46        7.44      1.37 o 
  -3   6   4        0.02        0.04      0.90 o 
  -2   6   4       31.29       34.36      1.90 o 
  -1   6   4      144.39      147.88      4.88 o 
   0   6   4       99.15      100.44      3.53 o 
   1   6   4       78.47       69.99      4.48 o 
   2   6   4      185.96      157.09      5.21 o 
   3   6   4        0.01       -0.71      0.71 o 
   4   6   4       59.40       52.87      2.80 o 
   5   6   4        7.97        8.72      1.34 o 
   6   6   4       46.32       47.44      4.52 o 
   7   6   4      530.66      533.72     39.80 o 
   8   6   4       10.10       11.78      2.98 o 
   9   6   4      108.41      103.33      8.52 o 
  10   6   4        0.52       -3.65      8.03 o 
  -5   7   4       20.65       20.13      3.24 o 
  -4   7   4       30.40       30.23      2.57 o 
  -3   7   4       13.84       12.76      1.98 o 
  -2   7   4      597.59      597.04     19.54 o 
  -1   7   4        0.94        0.29      0.72 o 
   0   7   4       11.90        9.17      1.24 o 
   1   7   4       72.08       63.78      3.17 o 
   2   7   4       98.38      101.60      3.73 o 
   3   7   4       31.86       33.01      1.74 o 
   4   7   4       91.64       94.73      4.15 o 
   5   7   4      205.79      202.32      9.24 o 
   6   7   4        2.52        3.61      1.95 o 
   7   7   4      433.78      460.45     54.77 o 
   8   7   4       13.76       16.55      9.58 o 
   9   7   4       18.15       37.26     11.68 o 
  10   7   4       51.54       35.96     17.16 o 
  -4   8   4       14.34       15.38      2.56 o 
  -3   8   4       25.23       24.68      2.51 o 
  -2   8   4      123.01      141.55      6.83 o 
  -1   8   4        5.94        5.62      1.34 o 
   0   8   4       25.43       27.66      2.43 o 
   1   8   4       21.95       22.17      1.90 o 
   2   8   4       47.37       38.80      2.42 o 
   3   8   4       97.42       99.82      4.42 o 
   4   8   4      144.58      147.67      7.60 o 
   5   8   4       46.17       50.30      5.02 o 
   6   8   4      400.54      470.47     29.85 o 
   7   8   4       68.37       70.62      7.39 o 
   8   8   4       10.21        4.38      3.74 o 
   9   8   4       11.55        8.76     11.50 o 
  -3   9   4       16.25       17.08      2.98 o 
  -2   9   4       50.77       43.11      4.66 o 
  -1   9   4        4.75        6.47      3.93 o 
   0   9   4      174.98      185.18     13.83 o 
   1   9   4      129.30      145.66      6.39 o 
   2   9   4       10.46        6.55      3.19 o 
   3   9   4        0.35        0.19      1.24 o 
   4   9   4       21.78       26.23      2.77 o 
   5   9   4        1.12        0.78      7.12 o 
   6   9   4        4.72        7.30      9.68 o 
   7   9   4       83.78       87.08     22.82 o 
   8   9   4        0.66       -1.10      9.68 o 
   9   9   4        2.48        1.64     10.41 o 
  -2  10   4       87.47      106.43      9.04 o 
  -1  10   4       17.05       16.96      2.89 o 
   0  10   4       21.45       26.18      6.12 o 
   1  10   4        4.24        4.15      1.75 o 
   2  10   4        0.83        1.34      1.49 o 
   3  10   4       27.25       30.14      4.38 o 
   4  10   4       18.39       19.54      2.64 o 
   5  10   4       53.73       66.30      7.34 o 
   6  10   4       54.49       56.39      6.68 o 
   7  10   4       39.98       54.77     20.08 o 
   8  10   4        9.97       -0.55     10.95 o 
   0  11   4        0.08        1.80      2.00 o 
   1  11   4       12.80       18.72      3.93 o 
   2  11   4      158.97      175.91     10.31 o 
   3  11   4      106.11      141.14      8.45 o 
   4  11   4        0.20        0.53      1.71 o 
   5  11   4       74.79       80.51      9.31 o 
   6  11   4       92.67      116.17     10.82 o 
  -5 -10   5        0.67       -1.46      3.29 o 
  -4 -10   5       19.09       21.79      4.77 o 
  -3 -10   5        9.71        7.80      3.31 o 
  -2 -10   5        0.03        1.85      2.68 o 
  -1 -10   5       42.88       44.92      5.68 o 
   0 -10   5      110.58      120.20      9.23 o 
  -6  -9   5        0.03       -0.48      2.37 o 
  -5  -9   5       28.70       28.84      5.75 o 
  -4  -9   5       54.28       54.50     10.95 o 
  -3  -9   5       11.90       15.01      4.09 o 
  -2  -9   5       15.66       12.44      3.81 o 
  -1  -9   5        1.92        0.78      2.43 o 
   0  -9   5      138.08      137.97     18.34 o 
   1  -9   5        6.43        1.76      1.91 o 
   2  -9   5       88.28       97.35      8.04 o 
   3  -9   5       65.28       73.55      6.38 o 
  -7  -8   5        0.95       -0.57      2.35 o 
  -6  -8   5      226.86      238.17     13.57 o 
  -5  -8   5        0.55       -1.41      1.65 o 
  -4  -8   5        4.51        0.42      1.71 o 
  -3  -8   5       16.49       14.76      3.61 o 
  -2  -8   5       19.25       18.30      3.14 o 
  -1  -8   5      177.92      148.44     12.74 o 
   0  -8   5       43.47       40.50      4.13 o 
   1  -8   5       67.94       63.67     10.98 o 
   2  -8   5        6.21        7.00      2.21 o 
   3  -8   5        5.08        6.63      2.47 o 
   4  -8   5        2.98        4.46      2.00 o 
  -8  -7   5       11.10       15.29      2.44 o 
  -7  -7   5       38.97       42.80      4.83 o 
  -6  -7   5        0.33       -0.77      1.68 o 
  -5  -7   5        0.04       -1.50      1.50 o 
  -4  -7   5       35.22       34.24      2.64 o 
  -3  -7   5       96.67      108.48      6.35 o 
  -2  -7   5        3.47        3.02      1.03 o 
  -1  -7   5      262.75      208.42      8.06 o 
   0  -7   5       89.70       76.87      4.35 o 
   1  -7   5        0.23        0.13      1.00 o 
   2  -7   5      156.13      151.52      6.67 o 
   3  -7   5       26.72       34.09      5.91 o 
   4  -7   5       13.06       13.60      2.56 o 
   5  -7   5       85.21       88.55      9.64 o 
  -8  -6   5       11.57       16.05      2.24 o 
  -7  -6   5       82.93       76.52      5.41 o 
  -6  -6   5       22.54       21.87      1.60 o 
  -5  -6   5        5.98        6.35      1.07 o 
  -4  -6   5       40.90       40.22      3.18 o 
  -3  -6   5       53.22       48.37      2.40 o 
  -2  -6   5       88.43       87.01      3.39 o 
  -1  -6   5      364.67      296.76      9.60 o 
   0  -6   5      927.02      928.20     36.10 o 
   1  -6   5        3.66        2.51      1.12 o 
   2  -6   5       15.22       11.51      2.77 o 
   3  -6   5        6.50        4.29      1.24 o 
   4  -6   5       96.06      102.05      6.17 o 
   5  -6   5       22.64       22.05      2.82 o 
   6  -6   5       74.33       64.88     15.97 o 
  -9  -5   5       92.72      100.48      6.71 o 
  -8  -5   5       39.11       44.89      3.44 o 
  -7  -5   5        4.78        3.95      1.47 o 
  -6  -5   5       14.25       23.87      3.01 o 
  -5  -5   5      178.15      160.53      6.53 o 
  -4  -5   5      531.56      543.08     18.14 o 
  -3  -5   5       20.66       20.68      1.37 o 
  -2  -5   5        2.93        3.60      0.78 o 
  -1  -5   5      285.21      273.34      7.25 o 
   0  -5   5        2.28        2.83      0.88 o 
   1  -5   5        7.90        7.58      1.27 o 
   2  -5   5       62.69       65.67      3.04 o 
   3  -5   5        1.50        2.47      0.95 o 
   4  -5   5       11.22       11.54      1.69 o 
   5  -5   5       20.14       18.61      3.31 o 
   6  -5   5        1.04        4.56      2.90 o 
   7  -5   5      151.80      145.37     16.61 o 
  -9  -4   5        5.69        9.53      2.02 o 
  -8  -4   5        1.26        2.29      1.45 o 
  -7  -4   5       33.46       30.96      2.71 o 
  -6  -4   5       81.55       65.99      4.91 o 
  -5  -4   5      220.24      228.11      9.58 o 
  -4  -4   5     1058.45     1116.95     30.77 o 
  -3  -4   5       44.44       46.53      2.62 o 
  -2  -4   5      269.67      255.64      7.67 o 
  -1  -4   5       86.53       90.94      3.59 o 
   0  -4   5      103.58       97.49      2.94 o 
   1  -4   5       20.51       19.42      1.41 o 
   2  -4   5      570.24      555.59     15.44 o 
   3  -4   5      849.17      856.09     23.55 o 
   4  -4   5       10.88       10.85      1.26 o 
   5  -4   5      173.01      182.49      6.93 o 
   6  -4   5      188.13      189.42     16.34 o 
   7  -4   5       72.12       88.24      8.37 o 
   8  -4   5        0.05        2.85      2.81 o 
  -9  -3   5        0.74       -0.10      1.41 o 
  -8  -3   5        3.93        5.70      1.44 o 
  -7  -3   5      160.42      153.24      6.25 o 
  -6  -3   5      230.91      213.43      8.03 o 
  -5  -3   5        0.17        0.64      0.84 o 
  -4  -3   5      172.31      188.33      5.43 o 
  -3  -3   5      134.35      151.23      5.57 o 
  -2  -3   5     1368.26     1365.76     34.58 o 
  -1  -3   5       78.52       76.01      2.63 o 
   0  -3   5      208.17      203.66      5.43 o 
   1  -3   5       43.42       30.11      1.56 o 
   2  -3   5      105.04      104.33      3.50 o 
   3  -3   5      141.34      121.39      4.01 o 
   4  -3   5      298.27      306.20      9.02 o 
   5  -3   5      247.02      249.61      8.59 o 
   6  -3   5      102.60      102.04      8.73 o 
   7  -3   5       47.77       56.33      6.24 o 
   8  -3   5       39.13       46.14      5.89 o 
  -9  -2   5        0.10       -0.21      1.15 o 
  -8  -2   5       58.31       61.14      3.49 o 
  -7  -2   5        5.91        5.01      1.29 o 
  -6  -2   5      213.73      188.62      7.23 o 
  -5  -2   5       44.78       49.36      2.66 o 
  -4  -2   5       51.94       55.36      2.07 o 
  -3  -2   5      490.48      533.62     14.21 o 
  -2  -2   5      118.85      123.74      3.68 o 
  -1  -2   5      762.80      825.85     21.15 o 
   0  -2   5       10.89        9.41      1.07 o 
   1  -2   5        1.21        0.59      0.46 o 
   2  -2   5      450.89      443.90     11.45 o 
   3  -2   5        2.15        2.03      0.59 o 
   4  -2   5      561.64      544.69     15.14 o 
   5  -2   5        4.73        3.68      1.24 o 
   6  -2   5       76.27       73.73      5.80 o 
   7  -2   5       62.79       67.72      8.04 o 
   8  -2   5       21.78       26.85      4.33 o 
   9  -2   5      208.66      222.77     23.92 o 
  -9  -1   5       13.27       11.18      1.88 o 
  -8  -1   5       12.05        8.96      1.62 o 
  -7  -1   5      274.65      260.25      9.70 o 
  -6  -1   5      206.62      188.85      7.27 o 
  -5  -1   5      199.74      204.83      7.57 o 
  -4  -1   5       36.15       35.06      1.45 o 
  -3  -1   5      161.52      167.45      4.76 o 
  -2  -1   5      237.62      273.98      7.40 o 
  -1  -1   5       69.08       83.20      2.60 o 
   0  -1   5     2190.38     2292.24     52.83 o 
   1  -1   5      454.13      518.37     12.41 o 
   2  -1   5       19.35       19.56      1.23 o 
   3  -1   5       22.05       21.47      1.14 o 
   4  -1   5      261.49      282.93      7.03 o 
   5  -1   5       85.10       75.20      3.39 o 
   6  -1   5        0.68        1.01      1.03 o 
   7  -1   5      110.20      116.88      8.53 o 
   8  -1   5       17.67       18.22      2.54 o 
   9  -1   5        2.35        6.07      2.92 o 
  -9   0   5        8.57        9.55      1.82 o 
  -8   0   5        1.10        1.36      1.24 o 
  -7   0   5       10.95       10.76      1.50 o 
  -6   0   5        8.43       10.16      1.42 o 
  -5   0   5       12.09       13.01      1.42 o 
  -4   0   5      784.71      741.35     19.97 o 
  -3   0   5      249.96      286.63      7.32 o 
  -2   0   5     1298.23     1321.85     33.28 o 
  -1   0   5      163.26      214.90      5.62 o 
   0   0   5      390.05      408.12      9.88 o 
   1   0   5      868.86      949.08     22.28 o 
   2   0   5       15.83       11.27      0.70 o 
   3   0   5     1303.86     1369.79     37.94 o 
   4   0   5       69.19       75.92      2.99 o 
   5   0   5       89.31      107.16      3.75 o 
   6   0   5       47.58       48.53      4.87 o 
   7   0   5        0.95        1.97      1.37 o 
   8   0   5       40.74       50.08      5.00 o 
   9   0   5        0.67        0.10      2.52 o 
  10   0   5        5.27        5.16      5.66 o 
  -8   1   5        0.02       -0.18      1.34 o 
  -7   1   5       63.11       62.51      4.35 o 
  -6   1   5      335.24      314.83     11.33 o 
  -5   1   5        0.85        0.37      0.93 o 
  -4   1   5      112.73      108.58      4.43 o 
  -3   1   5       96.75       96.84      2.64 o 
  -2   1   5      344.74      388.62      9.68 o 
  -1   1   5      959.92      995.81     24.21 o 
   0   1   5      250.91      272.85      7.03 o 
   1   1   5      102.19      131.88      3.57 o 
   2   1   5      651.23      651.24     15.48 o 
   3   1   5       59.38       49.29      2.02 o 
   4   1   5      102.62       93.70      3.96 o 
   5   1   5      135.55      143.96      5.63 o 
   6   1   5     2204.73     2158.88     76.37 o 
   7   1   5        1.53        2.43      1.14 o 
   8   1   5        0.01       -0.17      1.29 o 
   9   1   5       18.23       18.40      2.60 o 
  10   1   5        2.93        5.55      3.74 o 
  -8   2   5        0.79        1.42      1.36 o 
  -7   2   5      147.12      151.31      6.30 o 
  -6   2   5       75.83       72.67      3.65 o 
  -5   2   5      100.26       96.31      4.28 o 
  -4   2   5      545.02      517.23     17.57 o 
  -3   2   5      128.26      112.99      3.13 o 
  -2   2   5      421.63      400.73      9.88 o 
  -1   2   5      209.56      238.81      5.56 o 
   0   2   5        3.97        1.91      0.42 o 
   1   2   5     1021.13     1038.89     23.39 o 
   2   2   5      783.90      714.23     19.70 o 
   3   2   5      196.89      227.28      8.01 o 
   4   2   5        5.00        1.67      0.69 o 
   5   2   5        6.23        6.07      1.77 o 
   6   2   5      419.90      391.64     15.33 o 
   7   2   5      247.92      218.73     15.53 o 
   8   2   5        0.08       -0.22      1.28 o 
   9   2   5       49.33       54.94      5.16 o 
  10   2   5       45.71       47.65     17.34 o 
  -8   3   5       32.92       30.31      3.11 o 
  -7   3   5        6.37        5.74      1.50 o 
  -6   3   5       30.05       29.59      2.28 o 
  -5   3   5        5.72        7.03      1.34 o 
  -4   3   5       53.92       49.67      2.66 o 
  -3   3   5       16.26       17.05      1.18 o 
  -2   3   5       47.40       44.61      1.69 o 
  -1   3   5       97.34      106.85      3.24 o 
   0   3   5       27.98       20.07      1.32 o 
   1   3   5      475.21      488.22     14.62 o 
   2   3   5       23.84       31.84      1.67 o 
   3   3   5        6.01        3.88      0.56 o 
   4   3   5      788.34      838.18     32.73 o 
   5   3   5        0.24       -0.48      0.66 o 
   6   3   5        0.01        0.29      0.94 o 
   7   3   5        0.14        0.90      1.51 o 
   8   3   5       62.77       73.19      6.42 o 
   9   3   5       17.19       13.08      3.29 o 
  10   3   5       57.34       77.23     24.83 o 
  -7   4   5        3.82        1.92      1.45 o 
  -6   4   5      101.19      104.94      4.86 o 
  -5   4   5      688.72      691.65     23.38 o 
  -4   4   5      215.12      198.20      7.54 o 
  -3   4   5      113.60      107.31      4.47 o 
  -2   4   5       28.72       25.68      1.44 o 
  -1   4   5      190.31      182.69      5.40 o 
   0   4   5      362.01      326.56      8.73 o 
   1   4   5      284.38      251.25      7.64 o 
   2   4   5      236.96      242.04      8.02 o 
   3   4   5      383.56      376.50     13.03 o 
   4   4   5      330.65      296.24     12.96 o 
   5   4   5       10.67       10.52      2.25 o 
   6   4   5       28.85       27.31      3.60 o 
   7   4   5       17.65       19.85      3.26 o 
   8   4   5       19.38       20.46      3.44 o 
   9   4   5        7.57        7.08      3.08 o 
  10   4   5       67.02       82.42      7.94 o 
  -6   5   5       33.18       28.27      3.00 o 
  -5   5   5      188.23      198.28     14.20 o 
  -4   5   5      173.33      171.86      6.78 o 
  -3   5   5       66.29       61.26      3.06 o 
  -2   5   5      273.69      250.37      7.27 o 
  -1   5   5        2.64        5.39      0.78 o 
   0   5   5      140.87      143.83      4.52 o 
   1   5   5      597.20      589.19     18.32 o 
   2   5   5      187.21      149.31      5.81 o 
   3   5   5      634.83      615.49     18.36 o 
   4   5   5       88.63       85.82      6.03 o 
   5   5   5        0.16        2.07      1.11 o 
   6   5   5       36.20       38.23      3.99 o 
   7   5   5       44.72       58.04      7.30 o 
   8   5   5       34.89       37.25      4.66 o 
   9   5   5       25.23       23.14      6.12 o 
  10   5   5       54.40       85.72     10.50 o 
  -6   6   5       41.26       39.99      3.32 o 
  -5   6   5       52.77       45.30      3.33 o 
  -4   6   5       13.69       16.31      1.90 o 
  -3   6   5       12.37       14.40      1.71 o 
  -2   6   5       16.65       14.27      1.40 o 
  -1   6   5      283.03      254.63     10.46 o 
   0   6   5        8.09        5.63      0.84 o 
   1   6   5     1188.58     1058.12     30.71 o 
   2   6   5      154.08      141.76      4.78 o 
   3   6   5       16.99       17.42      1.63 o 
   4   6   5        0.56        1.57      0.70 o 
   5   6   5        7.68        6.53      1.51 o 
   6   6   5      588.94      574.93     39.43 o 
   7   6   5        0.07       -1.59      1.59 o 
   8   6   5       52.71       55.76      5.57 o 
   9   6   5       23.81       23.99      4.14 o 
  10   6   5      133.00      168.19     23.37 o 
  -5   7   5       16.58       15.89      3.01 o 
  -4   7   5        1.99        2.11      1.48 o 
  -3   7   5      256.51      263.87     12.24 o 
  -2   7   5       15.28       15.24      1.86 o 
  -1   7   5        2.49        2.30      1.09 o 
   0   7   5       63.69       53.08      2.60 o 
   1   7   5      298.01      289.21      9.48 o 
   2   7   5      604.20      589.40     17.59 o 
   3   7   5       59.82       51.03      2.70 o 
   4   7   5      113.87      113.33      4.81 o 
   5   7   5        0.27        1.95      1.27 o 
   6   7   5        4.80        4.58      2.12 o 
   7   7   5        0.31        0.91      2.83 o 
   8   7   5        2.72        0.84      2.28 o 
   9   7   5      206.75      222.73     15.08 o 
  10   7   5       14.62       13.62      8.49 o 
  -4   8   5       13.13       14.64      2.80 o 
  -3   8   5       42.05       45.03      4.12 o 
  -2   8   5       18.70       14.98      2.46 o 
  -1   8   5       51.52       50.00      3.40 o 
   0   8   5      125.24      144.73      6.22 o 
   1   8   5      120.40      109.55      8.39 o 
   2   8   5        4.33        5.91      1.82 o 
   3   8   5        1.01        0.12      0.78 o 
   4   8   5       82.87       76.77      7.98 o 
   5   8   5      425.01      445.09     27.71 o 
   6   8   5      162.85      170.45     15.61 o 
   7   8   5        0.09        1.68      4.84 o 
   8   8   5      269.47      290.10     18.23 o 
   9   8   5       24.47       29.32      4.69 o 
  -3   9   5        2.63        3.87      2.15 o 
  -2   9   5        0.00        2.90      2.46 o 
  -1   9   5       90.91       88.44     11.41 o 
   0   9   5       37.50       39.57      4.47 o 
   1   9   5        3.02        1.33      1.83 o 
   2   9   5      155.24      163.71     17.80 o 
   3   9   5      168.30      184.41      9.69 o 
   4   9   5       58.97       66.90     17.34 o 
   5   9   5       18.49       18.51      3.82 o 
   6   9   5        1.85       -3.83      8.03 o 
   7   9   5        5.73        5.48     10.41 o 
   8   9   5       45.67       56.41     20.45 o 
  -1  10   5      103.08      112.48      7.22 o 
   0  10   5       14.31       15.29      3.19 o 
   1  10   5        0.81        0.21      3.47 o 
   2  10   5       97.20      107.19     10.13 o 
   3  10   5        0.63        1.93      2.47 o 
   4  10   5       52.06       57.00      6.70 o 
   5  10   5       20.37       21.00      7.39 o 
   6  10   5       62.32       81.73      8.17 o 
   7  10   5       29.23       24.65     14.97 o 
   1  11   5       41.36       43.76     14.79 o 
   2  11   5       35.30       49.20      4.39 o 
   3  11   5        0.55        2.17      1.71 o 
   4  11   5       88.05      107.53     10.77 o 
   5  11   5       83.89      109.72     10.59 o 
   6  11   5        0.33       -1.28      3.42 o 
  -3 -10   6       57.10       57.18      6.96 o 
  -2 -10   6       17.41       17.01      4.25 o 
  -1 -10   6      124.99      104.57     10.98 o 
  -6  -9   6       23.66       35.13      4.78 o 
  -5  -9   6       11.40        7.67      4.29 o 
  -4  -9   6        3.76        5.40      3.31 o 
  -3  -9   6       53.53       58.08      9.31 o 
  -2  -9   6       39.74       37.32      8.58 o 
  -1  -9   6       21.93       22.46      5.55 o 
   0  -9   6       11.53       12.30      2.93 o 
   1  -9   6       24.14       22.40      4.25 o 
   2  -9   6      137.52      162.76     11.36 o 
  -7  -8   6       73.75       85.22      7.94 o 
  -6  -8   6       61.61       67.88      6.23 o 
  -5  -8   6        1.09       -0.38      2.04 o 
  -4  -8   6       70.34       69.41      6.46 o 
  -3  -8   6        0.15       -0.22      1.66 o 
  -2  -8   6       82.85       69.26      5.72 o 
  -1  -8   6       11.83        5.42      2.32 o 
   0  -8   6       12.27       12.60      2.82 o 
   1  -8   6      153.59      165.42     11.07 o 
   2  -8   6       63.68       55.24      5.05 o 
   3  -8   6        1.02        0.67      1.79 o 
   4  -8   6       13.63       11.77      2.72 o 
  -7  -7   6        0.02        0.79      1.99 o 
  -6  -7   6        0.04        2.69      2.19 o 
  -5  -7   6        6.90        8.66      2.35 o 
  -4  -7   6      111.77      112.24      6.60 o 
  -3  -7   6      208.96      203.64      8.82 o 
  -2  -7   6        3.27        1.85      1.24 o 
  -1  -7   6       49.36       51.65      3.11 o 
   0  -7   6       13.44       10.79      1.79 o 
   1  -7   6        0.17        0.96      1.30 o 
   2  -7   6       25.12       22.53      2.36 o 
   3  -7   6       17.43       17.22      3.30 o 
   4  -7   6       72.41       63.75      5.69 o 
   5  -7   6        8.49        8.10      3.47 o 
  -8  -6   6       67.14       68.36      4.56 o 
  -7  -6   6        0.74        0.29      1.62 o 
  -6  -6   6       36.86       45.43      3.81 o 
  -5  -6   6      157.61      156.92      8.12 o 
  -4  -6   6        0.26        2.19      1.37 o 
  -3  -6   6      312.53      299.92     11.69 o 
  -2  -6   6        5.83        4.83      1.42 o 
  -1  -6   6      254.55      236.24      7.53 o 
   0  -6   6      175.10      174.97      6.98 o 
   1  -6   6       24.79       23.36      3.29 o 
   2  -6   6      131.68      126.43      5.96 o 
   3  -6   6        0.87        0.51      1.47 o 
   4  -6   6       16.09       15.16      2.46 o 
   5  -6   6       15.66       12.83      2.39 o 
   6  -6   6       17.48       14.44      5.20 o 
  -8  -5   6        0.21        1.93      1.48 o 
  -7  -5   6       21.69       29.36      4.34 o 
  -6  -5   6       20.87       20.10      2.89 o 
  -5  -5   6       19.54       20.92      2.27 o 
  -4  -5   6      107.43      114.51      4.70 o 
  -3  -5   6      159.19      155.48      5.67 o 
  -2  -5   6      366.14      349.21      8.93 o 
  -1  -5   6      195.64      170.53      5.87 o 
   0  -5   6       37.98       47.11      3.49 o 
   1  -5   6      115.07      100.77      4.20 o 
   2  -5   6       98.36       94.66      5.66 o 
   3  -5   6      177.38      169.71      7.06 o 
   4  -5   6       11.66       11.72      2.09 o 
   5  -5   6       36.28       42.84      5.67 o 
   6  -5   6      162.84      164.57     13.23 o 
   7  -5   6       44.24       42.01     11.87 o 
  -8  -4   6       57.20       60.76      4.16 o 
  -7  -4   6        0.02       -0.05      1.19 o 
  -6  -4   6       56.01       57.07      9.77 o 
  -5  -4   6      146.80      132.14      6.42 o 
  -4  -4   6       65.41       59.33      3.26 o 
  -3  -4   6     1956.95     1917.24     60.23 o 
  -2  -4   6      303.99      291.43      8.94 o 
  -1  -4   6       50.28       57.33      2.46 o 
   0  -4   6       66.39       70.33      2.46 o 
   1  -4   6      311.88      301.20      8.94 o 
   2  -4   6      214.08      202.42      6.32 o 
   3  -4   6      130.86      136.07      4.59 o 
   4  -4   6       22.77       28.77      3.15 o 
   5  -4   6       10.01       10.53      1.72 o 
   6  -4   6      198.55      197.46     14.88 o 
   7  -4   6       11.28       13.88      3.92 o 
  -9  -3   6       33.12       36.76      3.42 o 
  -8  -3   6       77.14       93.39      4.64 o 
  -7  -3   6       77.00       71.27      3.73 o 
  -6  -3   6       23.21       23.44      2.00 o 
  -5  -3   6       56.62       57.20      3.56 o 
  -4  -3   6       47.85       41.32      2.47 o 
  -3  -3   6      480.27      489.72     14.62 o 
  -2  -3   6       62.34       62.81      2.70 o 
  -1  -3   6      101.62      102.09      3.47 o 
   0  -3   6      176.17      167.27      5.04 o 
   1  -3   6       16.64       17.58      1.24 o 
   2  -3   6       40.40       44.15      2.09 o 
   3  -3   6       16.08       14.45      1.21 o 
   4  -3   6      155.07      154.94      5.80 o 
   5  -3   6      210.80      211.99      7.48 o 
   6  -3   6        2.28        6.58      1.85 o 
   7  -3   6       29.55       31.88      4.06 o 
   8  -3   6        0.07        4.04      2.84 o 
  -9  -2   6       31.91       40.10      3.08 o 
  -8  -2   6        2.85        2.03      1.34 o 
  -7  -2   6        2.17        3.98      1.49 o 
  -6  -2   6       11.14       14.60      1.64 o 
  -5  -2   6       12.46       13.38      1.51 o 
  -4  -2   6      774.91      764.44     22.23 o 
  -3  -2   6      103.39      120.89      4.05 o 
  -2  -2   6       21.59       21.94      1.26 o 
  -1  -2   6      195.26      207.47      5.74 o 
   0  -2   6      269.50      250.25      6.54 o 
   1  -2   6        0.97        0.65      0.61 o 
   2  -2   6      202.24      217.87      7.51 o 
   3  -2   6      796.68      831.23     22.74 o 
   4  -2   6      443.36      429.51     12.16 o 
   5  -2   6       39.07       40.01      2.87 o 
   6  -2   6        8.57        9.13      1.76 o 
   7  -2   6       17.75       17.23      3.38 o 
   8  -2   6      142.80      147.14      8.25 o 
   9  -2   6       10.15        7.41      3.22 o 
  -8  -1   6       70.02       62.79      3.69 o 
  -7  -1   6        2.80        1.68      1.18 o 
  -6  -1   6      218.95      215.19      9.25 o 
  -5  -1   6      801.29      743.86     24.87 o 
  -4  -1   6      498.19      490.56     13.59 o 
  -3  -1   6       93.29       93.33      3.47 o 
  -2  -1   6       38.03       40.04      1.68 o 
  -1  -1   6     1053.36     1048.09     24.71 o 
   0  -1   6      869.93      946.02     22.37 o 
   1  -1   6        0.59        0.53      0.50 o 
   2  -1   6      278.50      279.74      7.08 o 
   3  -1   6      238.93      214.28      7.41 o 
   4  -1   6     1129.05     1116.77     30.27 o 
   5  -1   6       64.98       65.97      3.92 o 
   6  -1   6      132.20      149.04      6.84 o 
   7  -1   6       18.19       18.01      2.41 o 
   8  -1   6       30.55       30.75      3.21 o 
   9  -1   6        0.87       -0.18      1.75 o 
  -8   0   6        0.98        0.80      1.27 o 
  -7   0   6        3.78        4.73      1.37 o 
  -6   0   6        0.40        0.64      1.03 o 
  -5   0   6      210.73      198.51      7.54 o 
  -4   0   6        3.67        3.15      0.94 o 
  -3   0   6      151.43      160.98      4.46 o 
  -2   0   6      706.60      715.93     18.37 o 
  -1   0   6        0.35        1.81      0.55 o 
   0   0   6       51.89       57.46      2.15 o 
   1   0   6       71.50       77.13      3.07 o 
   2   0   6      903.62      877.00     19.36 o 
   3   0   6      263.79      282.93      9.49 o 
   4   0   6      248.07      232.75      7.90 o 
   5   0   6      228.81      255.52     14.84 o 
   6   0   6        1.97       27.07     13.51 o 
   7   0   6        0.16        0.30      1.28 o 
   8   0   6       91.65       93.80      5.90 o 
   9   0   6        3.55        8.43      2.23 o 
  -8   1   6       42.94       42.45      3.05 o 
  -7   1   6       38.57       36.10      2.64 o 
  -6   1   6        8.29        8.91      1.62 o 
  -5   1   6       42.99       37.74      2.44 o 
  -4   1   6       40.09       40.66      3.16 o 
  -3   1   6        6.05        7.26      0.88 o 
  -2   1   6      354.46      381.13      9.60 o 
  -1   1   6        0.10        0.18      0.49 o 
   0   1   6        0.63        3.49      0.68 o 
   1   1   6     1862.03     1845.97     42.81 o 
   2   1   6       48.45       49.02      1.70 o 
   3   1   6      169.00      171.95      7.07 o 
   4   1   6      219.40      230.24      9.53 o 
   5   1   6      348.92      311.47     15.18 o 
   6   1   6       44.01       40.61      3.82 o 
   7   1   6        0.38        1.21      1.71 o 
   8   1   6      628.95      619.36     55.28 o 
   9   1   6        9.78       13.49      2.39 o 
  10   1   6       67.90       93.76     28.57 o 
  -8   2   6       60.99       57.40      3.65 o 
  -7   2   6        3.04        0.72      1.45 o 
  -6   2   6       67.52       62.94      3.79 o 
  -5   2   6      458.18      466.36     16.14 o 
  -4   2   6      386.45      367.88     12.79 o 
  -3   2   6       16.37       15.21      1.20 o 
  -2   2   6      200.19      198.11      5.43 o 
  -1   2   6        0.07        0.53      0.68 o 
   0   2   6      141.21      151.91      4.10 o 
   1   2   6      244.02      228.27      5.71 o 
   2   2   6      289.35      303.50      8.36 o 
   3   2   6       48.62       48.72      2.35 o 
   4   2   6      795.30      766.78     57.05 o 
   5   2   6       19.33       16.00      1.68 o 
   6   2   6      231.49      239.20     13.41 o 
   7   2   6        2.51        5.17      2.66 o 
   8   2   6        8.07        5.04      4.11 o 
   9   2   6      240.19      243.73     21.09 o 
  10   2   6        8.77        7.17      6.30 o 
  -7   3   6        0.80        0.17      1.32 o 
  -6   3   6       18.25       13.72      1.77 o 
  -5   3   6       73.59       75.73      4.11 o 
  -4   3   6      168.70      157.05      6.17 o 
  -3   3   6       62.37       67.47      3.56 o 
  -2   3   6       43.87       45.68      1.78 o 
  -1   3   6        0.13        1.52      0.62 o 
   0   3   6      367.49      357.02      9.82 o 
   1   3   6        1.97        2.36      0.51 o 
   2   3   6        0.14        0.90      0.60 o 
   3   3   6      699.88      683.45     20.96 o 
   4   3   6      352.03      340.58     12.82 o 
   5   3   6       75.17       74.75      7.42 o 
   7   3   6       20.90       30.37      3.96 o 
   8   3   6       20.42       25.10      3.82 o 
   9   3   6       78.91       81.48     20.45 o 
  10   3   6       12.27        7.96      4.29 o 
  -7   4   6        8.32        7.12      1.71 o 
  -6   4   6      151.86      153.75      9.22 o 
  -5   4   6       21.73       20.32      1.94 o 
  -4   4   6        1.99        0.09      1.00 o 
  -3   4   6      164.17      156.93      6.14 o 
  -2   4   6     1213.05     1173.93     30.59 o 
  -1   4   6      368.83      368.47     10.18 o 
   0   4   6      194.48      200.91      5.86 o 
   1   4   6      114.06      104.24      4.36 o 
   2   4   6       25.51       24.49      1.61 o 
   3   4   6      159.50      141.25      5.46 o 
   4   4   6        1.97        0.88      1.81 o 
   5   4   6       52.65       54.30      5.20 o 
   6   4   6       98.11       95.37     12.60 o 
   7   4   6        2.52       -1.47      1.90 o 
   8   4   6       38.63       42.26     11.87 o 
   9   4   6       13.84       18.93      5.84 o 
  10   4   6       15.38       19.28      4.42 o 
  -6   5   6       46.19       39.75      3.39 o 
  -5   5   6       34.94       36.58      2.69 o 
  -4   5   6        0.44        1.53      1.11 o 
  -3   5   6       54.28       51.13      2.85 o 
  -2   5   6       74.68       67.66      3.26 o 
  -1   5   6      244.09      226.75      7.13 o 
   0   5   6      401.00      376.27     11.59 o 
   1   5   6        3.41        1.32      0.84 o 
   2   5   6      562.15      534.90     18.52 o 
   3   5   6      173.67      186.67      7.11 o 
   4   5   6      288.16      299.12     17.45 o 
   5   5   6      434.53      413.32     23.39 o 
   6   5   6      201.81      215.01     18.07 o 
   7   5   6       28.96       30.92     11.14 o 
   8   5   6        9.46        7.23      2.63 o 
   9   5   6       82.16       94.94     20.36 o 
  10   5   6       45.10       11.32     12.41 o 
  -5   6   6        8.24        6.78      1.64 o 
  -4   6   6       76.39       75.84      5.80 o 
  -3   6   6       15.02       16.43      1.87 o 
  -2   6   6       36.06       37.11      2.68 o 
  -1   6   6       17.78       16.91      1.52 o 
   0   6   6      135.70      163.12      5.83 o 
   1   6   6      560.74      524.55     15.77 o 
   2   6   6       96.71       89.48      3.98 o 
   3   6   6      118.22      108.94      4.57 o 
   4   6   6       97.76       96.65      7.17 o 
   5   6   6      211.45      219.62     13.76 o 
   6   6   6        5.93       15.76      5.39 o 
   7   6   6       98.72      108.43      8.48 o 
   8   6   6      152.70      167.65     19.63 o 
   9   6   6       58.65       75.75     11.59 o 
  10   6   6        0.35        1.02      2.98 o 
  -5   7   6       55.37       55.99      4.06 o 
  -4   7   6      121.71      119.70      7.43 o 
  -3   7   6        7.36        6.42      3.74 o 
  -2   7   6        0.99        1.89      1.38 o 
  -1   7   6      164.28      158.18      5.88 o 
   0   7   6      204.57      193.29      6.77 o 
   1   7   6      128.93      134.02      4.93 o 
   2   7   6        1.55        0.06      0.72 o 
   3   7   6       62.43       64.01      3.18 o 
   4   7   6      116.33      116.09      6.20 o 
   5   7   6      152.50      152.08      7.66 o 
   6   7   6        2.31        0.65      1.93 o 
   7   7   6       39.02       38.61      5.20 o 
   8   7   6        1.80       10.60      6.02 o 
   9   7   6        2.18        2.54      2.79 o 
  -4   8   6       35.11       31.77      6.02 o 
  -3   8   6        8.82        9.42      2.36 o 
  -2   8   6       46.90       35.72      3.55 o 
  -1   8   6      101.41      108.14     11.14 o 
   0   8   6       65.41       61.08      3.41 o 
   1   8   6       37.39       33.94      2.38 o 
   2   8   6      102.28      113.78      4.99 o 
   3   8   6        1.41        4.43      1.33 o 
   4   8   6       31.17       33.04      3.57 o 
   5   8   6       27.43       24.20      2.57 o 
   6   8   6        9.17       12.65      2.99 o 
   7   8   6      663.91      735.83     40.70 o 
   8   8   6       39.44       52.26      5.76 o 
   9   8   6        0.17        0.20      2.82 o 
  -1   9   6        2.27        3.47      2.56 o 
   0   9   6        1.31        4.81      1.65 o 
   1   9   6       55.21       61.26      4.47 o 
   2   9   6      242.96      260.32     13.06 o 
   3   9   6        2.87        5.61      1.60 o 
   4   9   6        1.38        0.73      2.42 o 
   5   9   6       31.50       34.29      8.95 o 
   6   9   6       44.26       31.95     14.60 o 
   7   9   6       59.60       64.99     21.72 o 
   8   9   6      103.88       93.65     25.56 o 
  -1  10   6        3.74        7.33      2.19 o 
   0  10   6        0.53        2.00      2.56 o 
   1  10   6       51.50       65.21      5.75 o 
   2  10   6        4.67        3.12      1.71 o 
   3  10   6       48.80       60.97      6.79 o 
   4  10   6       59.79       57.15      8.85 o 
   5  10   6        2.97        0.73      2.79 o 
   6  10   6       41.46       27.20     13.87 o 
   7  10   6       99.48      122.13     29.21 o 
   2  11   6        0.01        3.10      3.10 o 
   3  11   6       29.73       24.83      5.11 o 
   4  11   6       91.42      119.58     11.32 o 
   5  11   6        0.78        2.03      3.45 o 
  -4  -9   7       48.27       45.51      4.87 o 
  -3  -9   7       78.65       71.71      7.87 o 
  -2  -9   7        2.90        2.45      2.44 o 
  -1  -9   7        2.65        5.79      3.03 o 
   0  -9   7       11.23        7.90      2.75 o 
   1  -9   7       87.64      104.65     19.22 o 
  -6  -8   7        6.26        8.16      3.74 o 
  -5  -8   7       73.96       86.02     19.08 o 
  -4  -8   7       96.10      141.85     12.41 o 
  -3  -8   7       67.87       76.88     11.41 o 
  -2  -8   7       21.12       20.99      3.66 o 
  -1  -8   7       63.72       56.78      6.41 o 
   0  -8   7      194.22      186.73     19.72 o 
   1  -8   7       13.58        8.37      2.76 o 
   2  -8   7        0.22        1.81      1.88 o 
   3  -8   7       19.66       19.97      3.34 o 
  -7  -7   7        0.89        1.63      2.30 o 
  -6  -7   7       63.42       70.16      6.34 o 
  -5  -7   7       23.92       25.51      4.84 o 
  -4  -7   7      190.76      191.75     11.71 o 
  -3  -7   7        0.19        2.42      1.77 o 
  -2  -7   7       36.42       35.79      3.01 o 
  -1  -7   7       20.26       18.92      2.78 o 
   0  -7   7      198.05      187.61     12.09 o 
   1  -7   7      120.44      106.05      8.25 o 
   2  -7   7       41.86       37.53      3.99 o 
   3  -7   7      105.82      109.10     12.32 o 
   4  -7   7        9.77        7.10      2.41 o 
  -7  -6   7        7.24        6.53      2.21 o 
  -6  -6   7      188.91      190.67     11.14 o 
  -5  -6   7        8.99        7.61      2.37 o 
  -4  -6   7        5.71        4.85      1.99 o 
  -3  -6   7       40.95       40.89      2.96 o 
  -2  -6   7        0.04        0.07      1.10 o 
  -1  -6   7      355.92      365.97     12.82 o 
   0  -6   7      167.98      149.28      6.80 o 
   1  -6   7      308.13      304.29     14.77 o 
   2  -6   7        0.36       -0.04      1.15 o 
   3  -6   7       22.73       27.46      3.19 o 
   4  -6   7       48.10       56.83      6.87 o 
   5  -6   7        6.59        5.66      6.85 o 
  -8  -5   7        0.71        1.12      1.61 o 
  -7  -5   7       75.86       85.74      5.07 o 
  -6  -5   7        0.76        0.20      1.57 o 
  -5  -5   7       11.26       12.21      2.74 o 
  -4  -5   7        5.11        1.67      1.98 o 
  -3  -5   7      186.30      177.00      6.72 o 
  -2  -5   7        0.39       -0.07      1.13 o 
  -1  -5   7        3.37        3.03      1.02 o 
   0  -5   7      205.72      170.83      6.82 o 
   1  -5   7      142.48      119.54      6.58 o 
   2  -5   7      452.90      447.66     18.31 o 
   3  -5   7        3.92        4.32      2.17 o 
   4  -5   7       77.34       82.25      6.35 o 
   5  -5   7       50.54       44.73      6.30 o 
   6  -5   7       36.22       37.52      6.13 o 
  -8  -4   7        3.32        3.35      1.74 o 
  -7  -4   7       60.27       55.60      4.00 o 
  -6  -4   7        8.20        3.05      1.71 o 
  -5  -4   7        6.31       10.60      2.23 o 
  -4  -4   7      170.61      198.21      8.74 o 
  -3  -4   7       35.35       31.05      2.45 o 
  -2  -4   7     1171.41     1104.60     32.51 o 
  -1  -4   7      406.41      390.67     11.53 o 
   0  -4   7      270.95      256.75      7.92 o 
   1  -4   7      323.43      311.57      9.65 o 
   2  -4   7        0.13        0.05      0.86 o 
   3  -4   7        4.91        2.66      1.03 o 
   4  -4   7        0.04        1.22      1.21 o 
   5  -4   7      299.04      287.26     19.64 o 
   6  -4   7        3.97        3.01      2.93 o 
   7  -4   7        4.95        2.93      3.23 o 
  -8  -3   7      130.10      158.26      6.85 o 
  -7  -3   7       25.14       27.36      2.89 o 
  -6  -3   7        4.87        5.57      1.38 o 
  -5  -3   7       75.87       67.80      4.11 o 
  -4  -3   7       53.47       53.99      3.02 o 
  -3  -3   7        6.76        9.81      1.30 o 
  -2  -3   7      121.98      123.63      5.40 o 
  -1  -3   7      285.37      275.18      8.12 o 
   0  -3   7        9.41       10.23      1.17 o 
   1  -3   7       49.99       47.53      2.18 o 
   2  -3   7        0.03       -0.41      0.69 o 
   3  -3   7       46.56       49.58      2.34 o 
   4  -3   7      190.50      200.96     10.22 o 
   5  -3   7        0.94        0.68      1.45 o 
   6  -3   7       25.35       21.19      2.81 o 
   7  -3   7      167.59      193.59     12.11 o 
   8  -3   7       74.87       82.10      8.75 o 
  -8  -2   7       51.18       59.49      4.56 o 
  -7  -2   7       61.43       67.68      3.74 o 
  -6  -2   7        6.11        2.66      1.90 o 
  -5  -2   7      163.12      171.31      6.77 o 
  -4  -2   7       81.74       79.69      3.73 o 
  -3  -2   7      299.39      264.71      9.36 o 
  -2  -2   7     1455.49     1421.39     40.12 o 
  -1  -2   7      261.95      269.60      7.54 o 
   0  -2   7      228.66      215.38      6.71 o 
   1  -2   7       15.45       17.16      1.60 o 
   2  -2   7      387.33      370.40     11.61 o 
   3  -2   7      375.18      384.08     11.08 o 
   4  -2   7       10.79       12.91      1.33 o 
   5  -2   7       95.57      108.55      5.75 o 
   6  -2   7       39.56       39.86      3.80 o 
   7  -2   7      303.48      348.92     37.66 o 
   8  -2   7        3.21        6.52      2.23 o 
  -8  -1   7        2.18       -0.71      1.34 o 
  -7  -1   7       48.42       43.49      3.40 o 
  -6  -1   7      299.22      287.92     10.65 o 
  -5  -1   7       84.55       80.34      3.86 o 
  -4  -1   7       25.24       24.31      2.28 o 
  -3  -1   7       16.69       14.57      1.34 o 
  -2  -1   7     1881.30     1858.94     52.62 o 
  -1  -1   7       42.81       49.86      2.23 o 
   0  -1   7       18.15       28.30      1.52 o 
   1  -1   7      804.29      797.81     20.28 o 
   2  -1   7        0.59       -0.16      0.61 o 
   3  -1   7      345.98      319.70     10.70 o 
   4  -1   7        4.25        4.84      1.36 o 
   5  -1   7      134.56      134.77      9.72 o 
   6  -1   7      295.10      298.42     15.49 o 
   7  -1   7       31.87       35.39      3.32 o 
   8  -1   7        1.06        3.22      1.96 o 
   9  -1   7       35.05       42.21      8.36 o 
  -8   0   7       32.04       37.44      2.98 o 
  -7   0   7        0.14        3.00      2.27 o 
  -6   0   7       80.71       79.43      3.95 o 
  -5   0   7       35.70       30.44      2.46 o 
  -4   0   7        9.89        8.73      1.28 o 
  -3   0   7      467.96      467.59     13.13 o 
  -2   0   7      396.81      398.99     12.11 o 
  -1   0   7       76.75       82.25      3.04 o 
   0   0   7        5.61        8.77      0.94 o 
   1   0   7       17.73       32.25      2.00 o 
   2   0   7      377.81      357.31      9.42 o 
   3   0   7        3.46        2.94      0.85 o 
   4   0   7      620.12      606.14     22.71 o 
   5   0   7       15.41       15.45      2.27 o 
   6   0   7      234.11      244.00     11.15 o 
   7   0   7       24.34       50.76      6.07 o 
   8   0   7        0.51        0.48      2.56 o 
   9   0   7       73.82       92.18      6.28 o 
  -8   1   7       49.35       55.36      3.66 o 
  -7   1   7       24.26       23.69      2.89 o 
  -6   1   7       21.19       22.50      2.15 o 
  -5   1   7      230.86      222.95      9.62 o 
  -4   1   7        0.97        0.93      0.97 o 
  -3   1   7       41.38       38.94      1.92 o 
  -2   1   7       56.63       59.09      2.42 o 
  -1   1   7       13.19       18.93      1.24 o 
   0   1   7     2235.99     2330.25     55.85 o 
   1   1   7       15.40       20.62      1.33 o 
   2   1   7       77.12       81.65      3.13 o 
   3   1   7      333.10      311.43      8.86 o 
   4   1   7      254.33      257.07     14.26 o 
   5   1   7      528.16      504.93     37.63 o 
   6   1   7       29.14       30.48      2.64 o 
   7   1   7      243.07      236.57     16.87 o 
   8   1   7       31.42       23.11      7.58 o 
   9   1   7       14.10       30.51      4.79 o 
  -7   2   7        4.88        2.01      1.52 o 
  -6   2   7       34.38       33.02      2.58 o 
  -5   2   7       11.60        8.65      1.46 o 
  -4   2   7      310.20      298.79     10.69 o 
  -3   2   7      308.70      307.00     10.84 o 
  -2   2   7     1030.88     1020.91     30.23 o 
  -1   2   7       39.59       42.46      1.72 o 
   0   2   7      200.92      206.04      5.77 o 
   1   2   7      629.47      686.70     21.11 o 
   2   2   7        0.49        1.01      0.63 o 
   3   2   7      702.44      671.20     23.92 o 
   4   2   7       37.19       39.03      2.79 o 
   5   2   7       48.40       40.41      3.84 o 
   6   2   7      110.48      118.00      7.37 o 
   7   2   7       22.24       15.31      3.22 o 
   8   2   7      637.69      673.82     95.84 o 
   9   2   7       40.25       41.62      5.32 o 
  10   2   7        6.99        5.43      4.47 o 
  -7   3   7       38.04       33.89      2.79 o 
  -6   3   7      128.22      130.54      5.74 o 
  -5   3   7       13.18       12.54      1.67 o 
  -4   3   7       41.05       35.49      2.90 o 
  -3   3   7       47.10       46.68      2.62 o 
  -2   3   7       96.11       90.32      6.05 o 
  -1   3   7       98.48       94.00      4.37 o 
   0   3   7       44.36       42.94      2.75 o 
   1   3   7        3.97        2.21      0.63 o 
   2   3   7      280.78      259.07      8.73 o 
   3   3   7       53.33       51.92      3.15 o 
   4   3   7      190.13      181.35      9.64 o 
   5   3   7      218.39      211.78     13.82 o 
   6   3   7      496.45      469.26     21.43 o 
   7   3   7      103.61       92.98      7.58 o 
   8   3   7       43.37       34.50     12.41 o 
   9   3   7        0.09       -2.25      4.47 o 
  10   3   7       12.35        8.41      5.57 o 
  -6   4   7        5.65        4.26      1.51 o 
  -5   4   7       33.52       31.27      2.44 o 
  -4   4   7       98.25       95.02      4.41 o 
  -3   4   7      179.59      182.19      6.97 o 
  -2   4   7        0.04       -0.66      0.89 o 
  -1   4   7      146.36      145.98      5.38 o 
   0   4   7      407.43      388.77     12.51 o 
   1   4   7      184.73      182.73      8.59 o 
   2   4   7      583.55      582.86     20.16 o 
   3   4   7       88.99       85.02      6.14 o 
   4   4   7        0.01        0.86      1.19 o 
   5   4   7       39.81       38.04      4.28 o 
   6   4   7        0.16       -0.49      1.70 o 
   7   4   7       31.71       38.11     14.51 o 
   8   4   7        0.10       -1.10      2.24 o 
   9   4   7       16.15       13.93      3.56 o 
  10   4   7       81.95       83.96     11.68 o 
  -6   5   7       16.49       15.13      2.06 o 
  -5   5   7       15.79       15.12      1.96 o 
  -4   5   7       92.87      105.93      4.84 o 
  -3   5   7       27.97       25.45      2.01 o 
  -2   5   7       49.59       49.35      3.14 o 
  -1   5   7       78.81       78.46      3.39 o 
   0   5   7        0.01        1.09      0.95 o 
   1   5   7      422.53      420.62     14.95 o 
   2   5   7      106.46       93.27      4.69 o 
   3   5   7       73.04       73.28      5.52 o 
   4   5   7      399.06      399.72     30.40 o 
   5   5   7      280.62      271.82     19.26 o 
   6   5   7        3.76        6.19      2.26 o 
   7   5   7       97.04       82.20      7.19 o 
   8   5   7       94.29       86.53     14.06 o 
   9   5   7        0.12       -1.64      2.46 o 
  10   5   7       78.43       98.27      9.25 o 
  -5   6   7      221.63      243.02     17.61 o 
  -4   6   7       18.06       19.60      2.26 o 
  -3   6   7       12.27        9.33      1.73 o 
  -2   6   7       34.63       32.04      2.60 o 
  -1   6   7       34.63       39.31      2.34 o 
   0   6   7      217.64      211.66     13.28 o 
   1   6   7      253.76      246.41     10.75 o 
   2   6   7       25.23       19.83      1.63 o 
   3   6   7       10.10        6.56      1.58 o 
   4   6   7      492.01      462.38     45.56 o 
   5   6   7        0.69        0.08      2.10 o 
   6   6   7        0.00       -1.73      1.73 o 
   7   6   7       70.87       75.47      6.70 o 
   8   6   7       16.74       18.45      3.76 o 
   9   6   7       39.64       40.45     11.41 o 
  -4   7   7       17.80       15.29      2.85 o 
  -3   7   7        0.00       -0.36      2.10 o 
  -2   7   7       64.86       60.09      4.47 o 
  -1   7   7       58.97       62.37      4.34 o 
   0   7   7       10.80       12.81      2.25 o 
   1   7   7      127.43      117.46      6.37 o 
   2   7   7       83.26       84.79      5.22 o 
   3   7   7      105.24      106.85     16.67 o 
   4   7   7       68.56       70.07      4.33 o 
   5   7   7       17.15       12.38      2.65 o 
   6   7   7       28.64       23.39      6.30 o 
   7   7   7       37.69       51.15      5.57 o 
   8   7   7       35.02       35.90      8.22 o 
   9   7   7       21.52       12.43      6.48 o 
  -3   8   7        3.98        1.43      2.02 o 
  -2   8   7        5.17        6.24      2.10 o 
  -1   8   7        8.13       10.36      2.15 o 
   0   8   7       14.36       15.94      1.90 o 
   1   8   7      491.30      480.02     19.60 o 
   2   8   7       91.26       78.19      4.64 o 
   3   8   7       12.47       14.60      2.10 o 
   4   8   7        0.02       -0.54      1.26 o 
   5   8   7        0.53       -0.75      1.78 o 
   6   8   7      204.00      214.65     16.16 o 
   7   8   7       57.90       63.63      6.39 o 
   8   8   7       18.61       21.47      4.02 o 
  -2   9   7        1.42        2.01      1.82 o 
  -1   9   7        9.59       10.86      2.36 o 
   0   9   7       37.68       44.01      3.86 o 
   1   9   7      162.72      173.10     15.15 o 
   2   9   7      118.94      135.83     10.76 o 
   3   9   7       22.80       23.16      3.94 o 
   4   9   7      148.54      150.68     11.16 o 
   5   9   7        6.44        7.12      9.13 o 
   6   9   7        8.47       10.59     12.23 o 
   7   9   7       11.12        2.01      9.68 o 
   8   9   7       80.08       80.89     11.59 o 
   0  10   7       24.61       29.20      3.51 o 
   1  10   7       46.90       48.98      7.21 o 
   2  10   7       38.20       30.12      5.11 o 
   3  10   7       15.79       16.31      3.82 o 
   4  10   7        0.86        0.49      2.28 o 
   5  10   7       57.26       63.48     18.53 o 
   6  10   7       31.61       24.10     14.24 o 
  -2  -9   8        1.63        4.02      4.20 o 
  -1  -9   8        0.79        0.15      2.47 o 
  -5  -8   8        0.83        1.36      2.49 o 
  -4  -8   8        9.07        9.26      3.07 o 
  -3  -8   8        0.96        0.80      2.24 o 
  -2  -8   8       74.90       79.05     13.87 o 
  -1  -8   8      162.71      166.76     11.94 o 
   0  -8   8        0.62        2.47      2.27 o 
   1  -8   8        0.12        0.96      1.88 o 
   2  -8   8       35.78       36.69      4.35 o 
  -6  -7   8      131.21      155.08     26.56 o 
  -5  -7   8       65.93       57.26      8.40 o 
  -4  -7   8       15.08       21.79      3.81 o 
  -3  -7   8       76.22       90.13      6.36 o 
  -2  -7   8      142.26      141.20      7.10 o 
  -1  -7   8       80.72       83.46      7.84 o 
   0  -7   8        2.55        2.21      1.91 o 
   1  -7   8        0.15       -1.47      1.63 o 
   2  -7   8      179.87      176.46     18.05 o 
   3  -7   8      153.87      144.59     12.31 o 
   4  -7   8        0.25        2.19      3.55 o 
  -7  -6   8       20.07       15.40      3.05 o 
  -6  -6   8        3.62        4.47      2.32 o 
  -5  -6   8       17.76       15.33      8.03 o 
  -4  -6   8       34.94       31.78      3.58 o 
  -3  -6   8        4.85        4.61      1.96 o 
  -2  -6   8      208.36      194.94     15.07 o 
  -1  -6   8        1.70        0.19      1.03 o 
   0  -6   8       12.76       11.86      1.88 o 
   1  -6   8      184.58      192.74     13.95 o 
   2  -6   8      188.62      174.06      8.69 o 
   3  -6   8       28.31       22.69      3.13 o 
   4  -6   8       65.97       63.01     16.70 o 
   5  -6   8       71.19       60.83      8.17 o 
  -7  -5   8       11.71       17.15      2.46 o 
  -6  -5   8        1.76        4.07      2.19 o 
  -5  -5   8       27.22       30.32      3.55 o 
  -4  -5   8      114.21      113.72      9.99 o 
  -3  -5   8      264.64      240.75      9.34 o 
  -2  -5   8        0.26       -0.17      1.19 o 
  -1  -5   8       69.00       70.73      3.32 o 
   0  -5   8       25.12       22.17      1.90 o 
   1  -5   8      301.12      300.40     16.38 o 
   2  -5   8        0.71        2.58      1.79 o 
   3  -5   8        0.02        1.46      1.52 o 
   4  -5   8      185.36      182.33     14.27 o 
   5  -5   8       20.77       18.12      4.75 o 
   6  -5   8       31.67       23.01      5.32 o 
  -7  -4   8        0.38        2.08      1.62 o 
  -6  -4   8       76.33       81.65      6.13 o 
  -5  -4   8      188.90      197.00     10.86 o 
  -4  -4   8        1.75        2.98      1.65 o 
  -3  -4   8      250.92      236.85     12.37 o 
  -2  -4   8      107.32      111.20      5.28 o 
  -1  -4   8      140.32      142.32      5.30 o 
   0  -4   8      966.17      965.57     35.05 o 
   1  -4   8       83.05       75.97      3.28 o 
   2  -4   8       25.12       23.91      1.79 o 
   3  -4   8       60.58       66.44      4.71 o 
   4  -4   8      158.76      149.77     11.98 o 
   5  -4   8       17.51       13.40      4.06 o 
   6  -4   8        5.64        5.70      3.44 o 
   7  -4   8       89.02       76.97      8.83 o 
  -7  -3   8       83.85       95.71      5.43 o 
  -6  -3   8       19.94       19.68      2.07 o 
  -5  -3   8       59.50       67.22      4.25 o 
  -4  -3   8        1.61        0.54      1.03 o 
  -3  -3   8      106.37      118.65      5.07 o 
  -2  -3   8        4.00        6.45      1.36 o 
  -1  -3   8      140.87      127.89      5.05 o 
   0  -3   8       48.56       40.69      2.16 o 
   1  -3   8       97.28       84.24      3.50 o 
   2  -3   8       94.46       98.34      5.70 o 
   3  -3   8      366.44      361.66     19.24 o 
   4  -3   8       50.09       41.81      4.78 o 
   5  -3   8       10.93        7.68      2.02 o 
   6  -3   8      274.58      308.60     15.59 o 
   7  -3   8        7.24        8.82      3.74 o 
  -7  -2   8       12.36       12.45      2.92 o 
  -6  -2   8      121.73      129.66      5.71 o 
  -5  -2   8        0.86       -0.19      0.99 o 
  -4  -2   8       10.35       17.41      2.11 o 
  -3  -2   8      812.79      818.42     26.67 o 
  -2  -2   8        4.75        2.60      1.12 o 
  -1  -2   8        0.17       -0.15      0.78 o 
   0  -2   8      105.26      107.60      3.82 o 
   1  -2   8      807.70      760.58     19.81 o 
   2  -2   8      133.57      116.98      3.93 o 
   3  -2   8       41.23       45.10      2.31 o 
   4  -2   8       27.98       28.30      2.93 o 
   5  -2   8        0.31       -0.30      1.45 o 
   6  -2   8      135.24      137.56     10.43 o 
   7  -2   8        5.76        7.14      2.32 o 
   8  -2   8        4.47        4.45      2.46 o 
  -7  -1   8       23.43       31.17      2.61 o 
  -6  -1   8       10.93       13.30      2.69 o 
  -5  -1   8       12.27       10.79      1.57 o 
  -4  -1   8       38.68       39.50      2.93 o 
  -3  -1   8      922.57      861.06     27.87 o 
  -2  -1   8       62.66       64.29      3.23 o 
  -1  -1   8        3.76        3.09      0.99 o 
   0  -1   8      388.51      386.29     10.59 o 
   1  -1   8       37.51       33.36      1.73 o 
   2  -1   8      327.49      327.85      8.95 o 
   3  -1   8      440.73      416.59     12.34 o 
   4  -1   8        0.53        0.91      1.23 o 
   5  -1   8      145.14      155.17      8.27 o 
   6  -1   8       39.78       41.01      3.86 o 
   7  -1   8        0.80        1.55      2.69 o 
   8  -1   8       21.29       24.92      3.23 o 
  -7   0   8        3.41        3.89      1.58 o 
  -6   0   8        5.78        7.26      2.29 o 
  -5   0   8        1.31        0.82      1.08 o 
  -4   0   8      320.55      302.51     10.95 o 
  -3   0   8       44.66       39.91      2.30 o 
  -2   0   8       87.11       92.28      4.51 o 
  -1   0   8      322.57      321.96     11.11 o 
   0   0   8      569.51      550.18     17.10 o 
   1   0   8       12.85       17.12      1.47 o 
   2   0   8      108.67      118.17      3.51 o 
   3   0   8      244.25      243.13      8.61 o 
   4   0   8      690.56      675.84     25.30 o 
   5   0   8       49.05       56.71      5.49 o 
   6   0   8       47.96       49.20      5.44 o 
   7   0   8       46.01       45.26      3.94 o 
   8   0   8      173.07      192.49     13.32 o 
   9   0   8        0.05       -2.80      2.87 o 
  -7   1   8        6.12        7.89      1.75 o 
  -6   1   8      135.79      143.98      7.72 o 
  -5   1   8      125.85      126.41      5.51 o 
  -4   1   8       56.66       63.73      4.40 o 
  -3   1   8       62.78       56.18      3.08 o 
  -2   1   8       98.42       94.85      3.82 o 
  -1   1   8      344.19      330.17     11.47 o 
   0   1   8      145.00      156.95      5.00 o 
   1   1   8        8.01        5.93      1.06 o 
   2   1   8      714.03      704.31     20.04 o 
   3   1   8      452.05      433.48     24.80 o 
   4   1   8     1128.48     1079.36     45.89 o 
   5   1   8        0.14       -0.08      1.47 o 
   6   1   8      161.08      162.03     26.74 o 
   7   1   8       69.10       84.50     13.78 o 
   8   1   8       66.16       83.47     26.29 o 
   9   1   8       33.71       41.69      5.52 o 
  -7   2   8       30.43       35.32      3.66 o 
  -6   2   8       17.28       17.17      2.08 o 
  -5   2   8      136.81      139.01      5.91 o 
  -4   2   8        8.71        9.88      1.90 o 
  -3   2   8      168.28      173.74      6.73 o 
  -2   2   8       83.93       84.62      4.88 o 
  -1   2   8      126.83      122.71      4.59 o 
   0   2   8      152.71      130.10      5.37 o 
   1   2   8        9.23       11.06      1.22 o 
   2   2   8      309.37      272.83     10.38 o 
   3   2   8      321.88      325.22     13.88 o 
   4   2   8      210.73      211.26     10.90 o 
   5   2   8      109.60      116.08     11.50 o 
   6   2   8        7.90        9.69      2.75 o 
   7   2   8       72.38       92.75     15.06 o 
   8   2   8       53.29       38.28      6.94 o 
   9   2   8        0.30       -0.77      2.59 o 
  -6   3   8        2.78        1.59      1.38 o 
  -5   3   8       44.40       40.52      4.27 o 
  -4   3   8       32.33       39.39      2.58 o 
  -3   3   8        9.82        9.71      1.36 o 
  -2   3   8      427.91      406.57     14.11 o 
  -1   3   8        0.03        1.59      0.86 o 
   0   3   8        1.15        0.35      0.66 o 
   1   3   8      323.39      326.89     10.81 o 
   2   3   8        3.84        3.74      0.95 o 
   3   3   8        9.57       13.26      1.73 o 
   4   3   8      117.66      123.06      7.53 o 
   5   3   8      153.62      151.17     18.53 o 
   6   3   8      137.67      120.71     11.96 o 
   7   3   8       20.06       27.34      4.09 o 
   8   3   8       67.26       56.67      8.12 o 
   9   3   8       25.25       15.08      3.86 o 
  -6   4   8       25.63       27.59      2.54 o 
  -5   4   8       80.98       84.73      4.27 o 
  -4   4   8       31.19       33.47      2.45 o 
  -3   4   8        7.43        6.41      1.28 o 
  -2   4   8       29.52       28.69      2.01 o 
  -1   4   8      211.57      206.19     10.35 o 
   0   4   8       93.63       93.94      4.36 o 
   1   4   8      380.51      370.64     16.14 o 
   2   4   8        0.95        1.03      0.90 o 
   3   4   8        3.45        4.41      1.92 o 
   4   4   8      532.42      464.99     26.30 o 
   5   4   8        0.56        0.19      2.37 o 
   6   4   8       26.67       27.83      7.85 o 
   7   4   8        0.04       -0.47      2.10 o 
   8   4   8       39.95       44.50      5.50 o 
   9   4   8       59.70       71.93      7.40 o 
  -5   5   8       25.30       25.12      2.56 o 
  -4   5   8        4.12        3.94      1.42 o 
  -3   5   8       10.27       11.93      1.88 o 
  -2   5   8       87.78       89.48      4.72 o 
  -1   5   8       52.96       53.03      4.75 o 
   0   5   8      503.69      490.13     18.58 o 
   1   5   8       59.08       52.23      2.93 o 
   2   5   8        0.16        0.88      0.94 o 
   3   5   8      204.80      192.43      9.68 o 
   4   5   8      347.07      331.91     19.68 o 
   5   5   8        0.11        0.68      1.91 o 
   6   5   8        4.72        0.31      2.26 o 
   7   5   8      250.09      270.01     62.34 o 
   8   5   8        0.84        4.96      2.93 o 
   9   5   8       72.95       85.82     20.99 o 
  -4   6   8       16.35       16.10      4.35 o 
  -3   6   8       57.42       52.07      3.68 o 
  -2   6   8      173.59      153.62      7.34 o 
  -1   6   8       39.65       40.06      3.47 o 
   0   6   8        4.76        2.55      1.17 o 
   1   6   8        0.01        0.28      1.01 o 
   2   6   8      132.76      120.86      5.23 o 
   3   6   8      261.40      251.34     17.98 o 
   4   6   8       32.73       32.10      2.83 o 
   5   6   8       17.54       22.30      5.48 o 
   6   6   8      126.99      112.77     13.87 o 
   7   6   8        0.75        1.74      2.10 o 
   8   6   8       63.44       70.79     10.22 o 
   9   6   8       45.22       53.64      9.58 o 
  -3   7   8        0.10        0.13      1.75 o 
  -2   7   8        0.48        1.49      1.39 o 
  -1   7   8        8.79        9.95      2.00 o 
   0   7   8       33.29       28.00      3.59 o 
   1   7   8       17.18       20.20      1.87 o 
   2   7   8        0.84        0.96      1.58 o 
   3   7   8        1.52        4.23      1.58 o 
   4   7   8       79.34       70.02      4.50 o 
   5   7   8      131.68      124.80     21.18 o 
   6   7   8       85.46       79.39      6.91 o 
   7   7   8        0.19        2.06      4.11 o 
   8   7   8        8.25        4.31      4.84 o 
   9   7   8       13.46       12.11      3.82 o 
  -2   8   8        0.06        0.51      1.65 o 
  -1   8   8        1.94        0.93      1.58 o 
   0   8   8       66.68       68.36      9.77 o 
   1   8   8       50.77       47.34      4.45 o 
   2   8   8       83.38       81.34      5.27 o 
   3   8   8       96.97       87.12      5.30 o 
   4   8   8       34.53       38.05      3.31 o 
   5   8   8       91.62       92.96     13.14 o 
   6   8   8        7.41        8.62      2.97 o 
   7   8   8       25.40       30.98      6.02 o 
   8   8   8       50.32       58.10      6.30 o 
  -1   9   8       68.54       80.32      8.12 o 
   0   9   8       29.29       27.20      4.02 o 
   1   9   8       36.19       46.34      5.39 o 
   2   9   8        1.92        3.19      2.44 o 
   3   9   8       46.21       40.15      9.40 o 
   4   9   8        0.19        2.79      2.64 o 
   5   9   8       53.70       54.04     19.17 o 
   6   9   8       12.66       17.53     12.05 o 
   7   9   8        9.80        1.86      2.93 o 
   1  10   8        0.01        2.74      3.10 o 
   2  10   8       45.23       35.78      5.84 o 
   3  10   8        2.18        2.44      5.48 o 
   4  10   8       20.16       26.35      4.75 o 
   5  10   8       35.65       25.92     14.24 o 
   6  10   8        3.62        1.28     10.59 o 
  -3  -8   9        4.07        1.73      2.53 o 
  -2  -8   9       11.02        7.42      4.02 o 
  -1  -8   9        5.14        2.58      3.29 o 
   0  -8   9        0.07        0.62      2.36 o 
   1  -8   9       53.56       66.52      8.76 o 
  -5  -7   9        7.95       12.01      3.34 o 
  -4  -7   9      168.01      181.83     14.97 o 
  -3  -7   9      169.44      185.00     23.90 o 
  -2  -7   9       58.57       69.86      7.42 o 
  -1  -7   9        4.36        4.46      4.84 o 
   0  -7   9        5.84        6.13      2.71 o 
   1  -7   9      224.31      228.34     14.98 o 
   2  -7   9       11.15        7.13      2.60 o 
   3  -7   9        8.05        6.81      4.38 o 
  -6  -6   9       27.47       26.26      4.28 o 
  -5  -6   9       57.44       64.66      9.86 o 
  -4  -6   9       30.40       28.93      7.58 o 
  -3  -6   9      120.72      126.15      8.64 o 
  -2  -6   9       55.71       66.66      4.59 o 
  -1  -6   9       80.75       76.95      4.82 o 
   0  -6   9      337.75      325.90     21.76 o 
   1  -6   9       18.47       20.63      3.01 o 
   2  -6   9        0.88       -0.84      1.74 o 
   3  -6   9        0.01       -0.28      3.35 o 
   4  -6   9       94.84       84.50     10.13 o 
  -6  -5   9       11.58       15.47      4.66 o 
  -5  -5   9       40.53       44.65      4.00 o 
  -4  -5   9       86.21       85.69      8.76 o 
  -3  -5   9        0.57        0.43      1.34 o 
  -2  -5   9       36.55       37.02      3.41 o 
  -1  -5   9       25.47       32.94      2.48 o 
   0  -5   9      175.90      165.95     10.06 o 
   1  -5   9       66.22       65.07      3.73 o 
   2  -5   9       44.20       42.58      4.34 o 
   3  -5   9      595.11      553.58     46.28 o 
   4  -5   9        1.99        1.90      3.03 o 
   5  -5   9        0.59        2.31      3.51 o 
  -7  -4   9       16.20       19.86      2.71 o 
  -6  -4   9       65.55       68.12      6.30 o 
  -5  -4   9        4.55        2.84      1.89 o 
  -4  -4   9        2.82        3.67      2.01 o 
  -3  -4   9       26.04       28.47      2.63 o 
  -2  -4   9       26.45       33.55      2.59 o 
  -1  -4   9      350.68      361.25     12.57 o 
   0  -4   9      436.33      385.37     14.12 o 
   1  -4   9      142.92      149.03      4.86 o 
   2  -4   9      116.28      114.95      5.03 o 
   3  -4   9       94.08       88.24      6.64 o 
   4  -4   9      107.69       89.65      9.32 o 
   5  -4   9        0.07       -0.67      2.96 o 
   6  -4   9      187.82      170.39     14.43 o 
  -7  -3   9       36.62       42.66      3.18 o 
  -6  -3   9       37.66       47.17      3.22 o 
  -5  -3   9       15.00       23.90      4.43 o 
  -4  -3   9        0.77        2.71      1.56 o 
  -3  -3   9      185.96      180.01      8.10 o 
  -2  -3   9       56.27       58.68      3.87 o 
  -1  -3   9        0.00       -0.82      0.92 o 
   0  -3   9        5.22        5.92      1.28 o 
   1  -3   9       89.31       79.30      3.49 o 
   2  -3   9       77.89       81.56      3.97 o 
   3  -3   9       10.02        8.76      1.80 o 
   4  -3   9       27.64       25.95      3.14 o 
   5  -3   9      111.15      111.72      9.12 o 
   6  -3   9       37.88       34.48      3.86 o 
   7  -3   9      140.01      135.33     25.83 o 
  -7  -2   9       55.28       52.85      3.53 o 
  -6  -2   9       10.73       10.85      1.83 o 
  -5  -2   9       10.09        8.91      1.61 o 
  -4  -2   9       88.43       94.59      5.07 o 
  -3  -2   9       13.66       18.35      1.90 o 
  -2  -2   9      195.64      184.73      7.12 o 
  -1  -2   9       61.83       67.84      3.01 o 
   0  -2   9      850.20      803.36     25.27 o 
   1  -2   9      127.24      123.93      4.59 o 
   2  -2   9       63.36       66.36      2.99 o 
   3  -2   9       44.39       51.30      5.16 o 
   4  -2   9       16.31       19.40      5.56 o 
   5  -2   9      117.88      128.04      8.88 o 
   6  -2   9       27.94       27.37      3.36 o 
   7  -2   9        9.76       16.37      2.90 o 
  -7  -1   9        1.10       -0.03      1.43 o 
  -6  -1   9        0.79        0.19      1.28 o 
  -5  -1   9       16.80       20.35      2.03 o 
  -4  -1   9       51.43       54.81      3.11 o 
  -3  -1   9       29.43       25.10      2.90 o 
  -2  -1   9       42.78       46.26      2.78 o 
  -1  -1   9      649.16      639.66     21.11 o 
   0  -1   9        3.16        3.30      0.96 o 
   1  -1   9       72.42       75.63      3.48 o 
   2  -1   9       16.85       19.68      1.57 o 
   3  -1   9       68.31       65.11      8.64 o 
   4  -1   9      198.30      195.13     13.94 o 
   5  -1   9       81.07       70.93      5.23 o 
   6  -1   9       12.35       18.36      2.78 o 
   7  -1   9      143.46      172.59      9.71 o 
   8  -1   9       66.51       74.18      8.22 o 
  -7   0   9       19.05       24.69      2.95 o 
  -6   0   9        0.04        2.29      1.40 o 
  -5   0   9       24.93       25.00      2.24 o 
  -4   0   9       71.52       64.98      3.47 o 
  -3   0   9       38.36       40.74      3.06 o 
  -2   0   9      833.77      802.71     26.27 o 
  -1   0   9        0.64       -1.36      1.42 o 
   0   0   9      164.19      169.87      6.52 o 
   1   0   9        3.59        2.73      0.95 o 
   2   0   9      257.22      243.41      7.80 o 
   3   0   9      259.13      261.50     15.66 o 
   4   0   9        5.94        3.02      1.92 o 
   5   0   9       22.75       24.54      2.97 o 
   6   0   9        0.01        0.21      2.11 o 
   7   0   9      300.51      335.75     42.90 o 
   8   0   9        0.70       -0.16      2.71 o 
  -6   1   9       27.29       23.61      3.89 o 
  -5   1   9        1.35       -0.09      1.20 o 
  -4   1   9        3.24        4.20      1.42 o 
  -3   1   9       70.44       68.05      3.42 o 
  -2   1   9      459.99      510.26     15.86 o 
  -1   1   9       87.22      103.06      4.58 o 
   0   1   9        0.64        0.01      0.84 o 
   1   1   9      197.43      200.05      7.73 o 
   2   1   9       95.78       89.32      4.15 o 
   3   1   9       17.98       16.59      3.83 o 
   4   1   9       57.22       63.99     10.13 o 
   5   1   9      177.69      157.69     13.51 o 
   6   1   9      266.84      272.76     45.91 o 
   7   1   9      121.16      139.82     25.92 o 
   8   1   9        0.06        2.14      2.86 o 
   9   1   9        6.48        4.22      4.11 o 
  -6   2   9       55.31       58.11      6.60 o 
  -5   2   9        0.28       -0.08      1.22 o 
  -4   2   9        9.71        7.53      1.69 o 
  -3   2   9      135.85      135.95      8.56 o 
  -2   2   9      291.64      288.52      9.58 o 
  -1   2   9       76.56       73.44      3.44 o 
   0   2   9       69.83       68.72      3.42 o 
   1   2   9       12.89        9.88      1.39 o 
   2   2   9       78.58       84.31      4.47 o 
   3   2   9       17.37       15.15      3.23 o 
   4   2   9      254.45      233.99     14.60 o 
   5   2   9      101.70       92.56      7.47 o 
   6   2   9      177.38      178.56     16.34 o 
   7   2   9       16.41       18.13      3.74 o 
   8   2   9        3.81        0.64      2.72 o 
   9   2   9      129.77      146.99     13.24 o 
  -6   3   9        1.26        1.22      1.51 o 
  -5   3   9       30.31       31.81      2.56 o 
  -4   3   9        3.93        2.46      2.00 o 
  -3   3   9       39.21       31.17      2.28 o 
  -2   3   9        1.86        1.54      0.95 o 
  -1   3   9       14.17       18.32      1.85 o 
   0   3   9      886.19      867.15     28.40 o 
   1   3   9       42.43       46.96      2.95 o 
   2   3   9        1.51       -0.08      1.28 o 
   3   3   9        8.69        5.72      1.64 o 
   4   3   9      204.90      191.17     12.60 o 
   5   3   9      253.54      243.74     23.28 o 
   6   3   9       15.04       12.86      3.08 o 
   7   3   9      105.13      105.11      8.53 o 
   8   3   9        8.54       14.44      3.58 o 
   9   3   9       22.17       30.59      6.57 o 
  -5   4   9        0.92        1.98      1.47 o 
  -4   4   9      138.82      144.83      6.17 o 
  -3   4   9       23.76       24.38      3.98 o 
  -2   4   9       96.60       89.44      6.72 o 
  -1   4   9        5.35        6.96      1.50 o 
   0   4   9        5.17        5.62      1.33 o 
   1   4   9        1.18        0.88      1.02 o 
   2   4   9      244.99      230.62     10.80 o 
   3   4   9      308.69      307.75     26.67 o 
   4   4   9        6.89        6.27      3.19 o 
   5   4   9       36.89       31.74      8.12 o 
   6   4   9       39.06       39.75     11.50 o 
   7   4   9        0.67       -0.24      2.23 o 
   8   4   9       74.24       89.39     10.41 o 
   9   4   9        0.12        0.43      2.89 o 
  -4   5   9        7.70        4.49      2.94 o 
  -3   5   9        3.60        1.98      2.50 o 
  -2   5   9        1.95        3.31      1.54 o 
  -1   5   9       47.31       48.35      4.77 o 
   0   5   9        6.73        7.28      1.50 o 
   1   5   9       26.36       27.26      2.14 o 
   2   5   9      332.35      324.61     21.35 o 
   3   5   9       88.96       87.47     10.98 o 
   4   5   9       16.87       18.41      3.29 o 
   5   5   9       71.36       70.29     17.62 o 
   6   5   9      262.20      265.55     16.91 o 
   7   5   9        0.49        3.10      2.45 o 
   8   5   9        2.99        0.32      3.01 o 
   9   5   9       63.65       48.60     12.05 o 
  -4   6   9       12.30       10.37      2.30 o 
  -3   6   9       10.40        8.52      1.90 o 
  -2   6   9        7.24        8.83      2.17 o 
  -1   6   9       24.85       27.22      2.84 o 
   0   6   9        0.96        1.83      1.21 o 
   1   6   9       20.39       19.16      1.87 o 
   2   6   9       52.41       57.97      4.15 o 
   3   6   9        0.01        1.01      2.00 o 
   4   6   9       40.69       34.41      4.32 o 
   5   6   9      155.74      155.76     11.04 o 
   6   6   9       18.96       20.31      4.20 o 
   7   6   9       60.22       68.46      6.58 o 
   8   6   9        4.07        0.63      2.90 o 
  -3   7   9       12.89       14.08      2.72 o 
  -2   7   9        2.38        0.59      1.52 o 
  -1   7   9        3.26        1.16      1.30 o 
   0   7   9        7.53        6.63      1.58 o 
   1   7   9        8.49       10.11      2.18 o 
   2   7   9        4.35        3.22      2.17 o 
   3   7   9        3.41        1.54      1.57 o 
   4   7   9        8.11        7.39      2.83 o 
   5   7   9       11.75       12.86      2.99 o 
   6   7   9        0.89       -0.85      2.09 o 
   7   7   9       17.73       13.06      5.48 o 
   8   7   9       24.56       21.18      6.02 o 
  -2   8   9       13.09       14.06      4.20 o 
  -1   8   9       32.17       29.97      3.33 o 
   0   8   9       25.41       25.19      3.83 o 
   1   8   9       46.40       40.65      3.74 o 
   2   8   9       32.09       27.78      3.28 o 
   3   8   9        1.03        0.35      1.59 o 
   4   8   9      138.64      120.15      9.17 o 
   5   8   9        6.68        4.79      2.63 o 
   6   8   9        0.11       -0.21      2.92 o 
   7   8   9       22.45       24.81      4.17 o 
   0   9   9        4.28        8.83      2.56 o 
   1   9   9       66.52       54.95      6.75 o 
   2   9   9        1.23        3.27      2.63 o 
   3   9   9       21.22       27.33      4.36 o 
   4   9   9        2.99       -1.64      9.13 o 
   5   9   9       17.91        1.28     10.77 o 
   6   9   9        2.38        2.24      5.20 o 
  -3  -7  10        1.96        1.27      2.60 o 
  -2  -7  10       27.06       32.94      4.09 o 
  -1  -7  10        1.90        2.31      3.33 o 
   0  -7  10      327.92      347.77     25.92 o 
   1  -7  10       69.96       71.90     10.84 o 
  -4  -6  10       59.16       66.52     13.69 o 
  -3  -6  10        5.29        7.71      2.83 o 
  -2  -6  10       26.22       28.59      3.77 o 
  -1  -6  10      135.29      132.17      7.80 o 
   0  -6  10        2.29        4.91      3.26 o 
   1  -6  10        4.87        7.21      3.03 o 
   2  -6  10       44.24       40.57     12.96 o 
   3  -6  10       67.94       47.50     12.78 o 
  -5  -5  10        9.52        5.94      2.35 o 
  -4  -5  10        5.83        6.53      2.11 o 
  -3  -5  10       72.56       74.88      6.31 o 
  -2  -5  10       70.36       72.17      4.81 o 
  -1  -5  10       49.20       56.38      5.09 o 
   0  -5  10        5.62        8.58      2.85 o 
   1  -5  10        0.49        1.50      2.03 o 
   2  -5  10      148.25      131.57      9.17 o 
   3  -5  10       37.06       32.86      6.62 o 
   4  -5  10        0.11        2.19      3.61 o 
  -6  -4  10        2.20        1.33      2.74 o 
  -5  -4  10       29.15       33.32      4.03 o 
  -4  -4  10        0.09        0.46      2.10 o 
  -3  -4  10       17.19       13.31      3.27 o 
  -2  -4  10      112.71      125.90      6.65 o 
  -1  -4  10       15.69       18.08      2.09 o 
   0  -4  10       86.05       78.63      3.92 o 
   1  -4  10      216.53      231.47     10.16 o 
   2  -4  10      384.61      360.61     17.89 o 
   3  -4  10        1.30        9.97      4.56 o 
   4  -4  10        2.76        5.76      3.94 o 
   5  -4  10      125.25      115.90     11.61 o 
  -6  -3  10        5.03        4.98      2.37 o 
  -5  -3  10        5.31        4.57      1.80 o 
  -4  -3  10      108.38      119.91      8.14 o 
  -3  -3  10       54.42       46.04      4.16 o 
  -2  -3  10        0.29        0.85      1.45 o 
  -1  -3  10       22.78       21.56      2.17 o 
   0  -3  10        2.83        4.18      1.39 o 
   1  -3  10      260.98      267.64     10.57 o 
   2  -3  10      209.30      203.00      9.01 o 
   3  -3  10        1.75        4.36      2.09 o 
   4  -3  10       50.55       59.07      4.79 o 
   5  -3  10        2.69        0.78      1.98 o 
   6  -3  10       68.77       49.25     15.43 o 
  -6  -2  10       11.18       13.43      3.00 o 
  -5  -2  10      220.94      240.79     12.49 o 
  -4  -2  10        0.03        2.06      1.65 o 
  -3  -2  10       49.27       42.40      3.20 o 
  -2  -2  10        0.01       -0.96      1.71 o 
  -1  -2  10       90.96       96.98      5.69 o 
   0  -2  10       74.93       78.33      3.75 o 
   1  -2  10       14.76       12.72      2.07 o 
   2  -2  10      250.29      237.85     20.96 o 
   3  -2  10        0.31       -0.82      1.85 o 
   4  -2  10      170.91      163.78     11.02 o 
   5  -2  10       16.71       14.22      2.71 o 
   6  -2  10        0.84       -0.63      2.04 o 
   7  -2  10       21.46       26.26      3.75 o 
  -6  -1  10        8.01       13.17      1.99 o 
  -5  -1  10        1.06        0.46      1.29 o 
  -4  -1  10       29.95       29.37      2.39 o 
  -3  -1  10       47.15       57.07      3.70 o 
  -2  -1  10       33.12       35.81      3.41 o 
  -1  -1  10        0.56        0.44      1.88 o 
   0  -1  10       12.82       18.12      2.89 o 
   1  -1  10      295.72      278.27      8.75 o 
   2  -1  10       28.29       24.81      3.21 o 
   3  -1  10      234.21      216.17     14.20 o 
   4  -1  10        2.62        1.71      1.93 o 
   5  -1  10       49.12       43.38      4.15 o 
   6  -1  10       55.84       61.15     16.98 o 
   7  -1  10       41.67       39.44      5.28 o 
  -6   0  10       31.66       33.86      2.85 o 
  -5   0  10        0.66        0.04      1.25 o 
  -4   0  10        3.44        1.95      1.24 o 
  -3   0  10      150.52      142.08      6.65 o 
  -2   0  10       26.71       32.67      4.64 o 
  -1   0  10      111.13      104.81      5.19 o 
   0   0  10       62.69       73.79      7.97 o 
   1   0  10      364.34      355.01     11.81 o 
   2   0  10       79.39       84.64      4.59 o 
   3   0  10       36.84       31.67      5.53 o 
   4   0  10       65.95       66.16     15.61 o 
   5   0  10       19.02       14.90      3.25 o 
   6   0  10      202.05      200.13     13.58 o 
   7   0  10        0.28       -2.12      2.23 o 
   8   0  10        0.05       -2.29      2.76 o 
  -6   1  10        0.51        3.01      1.56 o 
  -5   1  10        1.29        3.14      1.44 o 
  -4   1  10        0.36        0.76      1.18 o 
  -3   1  10       67.34       70.57      3.63 o 
  -2   1  10       62.89       65.84      4.34 o 
  -1   1  10      120.51      108.58      7.64 o 
   0   1  10       15.31       13.41      1.70 o 
   1   1  10        0.01       -0.58      0.98 o 
   2   1  10      211.20      221.06     10.42 o 
   3   1  10       78.38       75.24      6.65 o 
   4   1  10       28.79       29.89      6.21 o 
   5   1  10        1.33        1.02      2.32 o 
   6   1  10       44.40       44.55      5.27 o 
   7   1  10       11.93       11.11      4.84 o 
   8   1  10       29.35       35.10      5.93 o 
  -5   2  10        2.14        3.42      1.49 o 
  -4   2  10       87.59      104.45      4.91 o 
  -3   2  10       11.96       13.65      1.70 o 
  -2   2  10        1.48        2.13      1.11 o 
  -1   2  10       77.82       80.10      3.54 o 
   0   2  10      221.64      213.79     10.20 o 
   1   2  10       16.53       10.96      1.55 o 
   2   2  10      139.12      149.44      7.63 o 
   3   2  10       97.47       83.68      7.28 o 
   4   2  10      399.90      389.86     37.88 o 
   5   2  10       34.18       43.50      5.20 o 
   6   2  10       16.62       18.98      3.61 o 
   7   2  10        2.93        5.01      2.61 o 
   8   2  10      137.89      162.50     25.19 o 
  -5   3  10      117.46      114.91      6.46 o 
  -4   3  10        4.71        3.73      1.41 o 
  -3   3  10        0.00       -0.78      1.35 o 
  -2   3  10       22.62       20.37      2.28 o 
  -1   3  10      212.33      209.70      8.93 o 
   0   3  10        1.02        3.76      1.48 o 
   1   3  10        0.23        2.74      1.71 o 
   2   3  10      245.74      242.09     19.15 o 
   3   3  10       29.64       16.09      3.42 o 
   4   3  10      332.04      342.10     31.40 o 
   5   3  10       82.29       76.56      7.85 o 
   6   3  10       94.99       96.20     17.16 o 
   7   3  10       25.02       31.50      4.66 o 
   8   3  10       73.44       86.43     12.69 o 
  -4   4  10        0.44       -1.01      1.33 o 
  -3   4  10        3.43        4.39      2.11 o 
  -2   4  10       42.35       42.11      3.15 o 
  -1   4  10       22.00       21.39      2.19 o 
   0   4  10        2.64        1.83      1.31 o 
   1   4  10        8.81        9.55      2.18 o 
   2   4  10        2.00        1.37      1.61 o 
   3   4  10        3.62        2.72      2.21 o 
   4   4  10        1.14        2.43      2.09 o 
   5   4  10       20.00       17.37      3.47 o 
   6   4  10       31.19       32.32      4.46 o 
   7   4  10       22.97       25.79      4.33 o 
   8   4  10        7.52        2.92      3.03 o 
  -4   5  10        2.89        3.06      2.01 o 
  -3   5  10        6.99        8.45      1.88 o 
  -2   5  10       38.63       42.69      3.25 o 
  -1   5  10        3.26        2.70      1.39 o 
   0   5  10       13.31       11.89      1.77 o 
   1   5  10      201.30      193.21     25.74 o 
   2   5  10       25.82       25.45      2.87 o 
   3   5  10       23.80       29.70      3.01 o 
   4   5  10       94.37       90.31      7.63 o 
   5   5  10       70.92       74.16     13.33 o 
   6   5  10       19.27       16.17      3.47 o 
   7   5  10        2.73        5.83      2.94 o 
   8   5  10       66.90       63.16     21.09 o 
  -3   6  10        7.13        6.39      2.54 o 
  -2   6  10       12.35       13.08      2.24 o 
  -1   6  10       22.84       20.50      2.31 o 
   0   6  10        0.69        1.04      1.61 o 
   1   6  10       21.16       25.72      3.10 o 
   2   6  10      188.32      195.78     11.99 o 
   3   6  10        8.42        7.73      1.96 o 
   4   6  10      121.60      117.32      9.11 o 
   5   6  10        0.08       -1.62      2.11 o 
   6   6  10       33.97       36.79      7.39 o 
   7   6  10       28.39       19.07      3.82 o 
   8   6  10       30.61       27.07     10.50 o 
  -2   7  10        0.22       -0.61      1.66 o 
  -1   7  10       43.68       41.18      3.19 o 
   0   7  10       32.73       34.76      6.90 o 
   1   7  10        0.13       -0.65      1.66 o 
   2   7  10        0.05        0.15      1.58 o 
   3   7  10        0.78        0.43      1.58 o 
   4   7  10        0.01        2.34      2.27 o 
   5   7  10       34.75       39.42      4.82 o 
   6   7  10        0.19        0.25      2.43 o 
   7   7  10       20.06       21.82      4.01 o 
   0   8  10        4.58        1.46      2.92 o 
   1   8  10        0.00        1.18      1.87 o 
   2   8  10       17.35       14.18      2.52 o 
   3   8  10       35.67       41.10      6.75 o 
   4   8  10       49.51       42.22      5.02 o 
   5   8  10        0.26        3.51      2.46 o 
   6   8  10       14.37       12.84      3.49 o 
   2   9  10        9.37        9.39      3.63 o 
   3   9  10        4.01        0.40      5.11 o 
   4   9  10        1.63        3.10     10.41 o 
   5   9  10       39.31       45.64     18.80 o 
  -3  -6  11        4.61        5.55      2.90 o 
  -2  -6  11       50.19       49.53      4.96 o 
  -1  -6  11        7.27        6.43      2.61 o 
   0  -6  11        1.55        1.18      3.83 o 
   1  -6  11       45.17       33.96     10.04 o 
  -4  -5  11       53.71       68.94     22.45 o 
  -3  -5  11       72.68       76.67     10.22 o 
  -2  -5  11        0.56       -0.63      2.09 o 
  -1  -5  11        0.03        2.76      2.16 o 
   0  -5  11        3.91        4.21      2.04 o 
   1  -5  11      201.33      198.18     13.75 o 
   2  -5  11       39.63       38.68     19.53 o 
   3  -5  11        3.65        1.79      4.21 o 
  -5  -4  11       93.79      108.99      7.69 o 
  -4  -4  11       14.40       11.19      2.72 o 
  -3  -4  11       79.09       89.12     11.78 o 
  -2  -4  11       97.25      114.36     10.17 o 
  -1  -4  11       63.70       70.90      3.99 o 
   0  -4  11      133.98      133.19      5.64 o 
   1  -4  11        2.49       -1.87      3.11 o 
   2  -4  11       10.67        8.46      4.71 o 
   3  -4  11        1.39        2.77      4.00 o 
   4  -4  11      163.62      136.10     18.26 o 
  -5  -3  11       14.32       17.11      3.95 o 
  -4  -3  11       10.76        9.64      3.56 o 
  -3  -3  11       16.77       15.36      2.72 o 
  -2  -3  11       20.23       19.40      4.40 o 
  -1  -3  11        1.44        5.50      1.56 o 
   0  -3  11      117.15      115.68      5.63 o 
   1  -3  11       80.78       70.65      6.08 o 
   2  -3  11        4.54        3.85      2.37 o 
   3  -3  11      371.74      374.41     27.63 o 
   4  -3  11       78.85       73.80      5.69 o 
   5  -3  11        0.15        1.17      3.87 o 
  -5  -2  11        0.95        1.20      1.47 o 
  -4  -2  11       11.53        9.58      2.10 o 
  -3  -2  11       38.23       41.70      3.39 o 
  -2  -2  11       21.63       23.47      2.55 o 
  -1  -2  11      113.63      116.99      7.97 o 
   0  -2  11       15.55       12.83      1.79 o 
   1  -2  11       33.38       32.11      4.47 o 
   2  -2  11       27.80       25.00      3.46 o 
   3  -2  11       28.87       27.31      3.72 o 
   4  -2  11        1.01        0.22      2.09 o 
   5  -2  11       59.90       52.22      6.54 o 
   6  -2  11      102.55      119.26      9.43 o 
  -5  -1  11        0.01        0.18      1.27 o 
  -4  -1  11        0.59       -1.16      1.16 o 
  -3  -1  11       29.57       31.01      2.87 o 
  -2  -1  11       84.90       85.97      4.73 o 
  -1  -1  11        2.78        2.98      1.99 o 
   0  -1  11       13.67       11.67      1.79 o 
   1  -1  11        3.50        2.52      2.23 o 
   2  -1  11      140.79      139.06      8.32 o 
   3  -1  11        5.32        4.68      2.64 o 
   4  -1  11        5.92        5.74      2.83 o 
   5  -1  11       33.66       33.74      4.84 o 
   6  -1  11       63.29       77.54     11.23 o 
   7  -1  11       15.57       21.46      4.27 o 
  -5   0  11       15.57       15.80      2.06 o 
  -4   0  11       11.77       12.80      1.86 o 
  -3   0  11        0.06        0.32      1.22 o 
  -2   0  11      151.37      151.32      9.72 o 
  -1   0  11        4.79        2.93      1.34 o 
   0   0  11       98.63       94.66      4.83 o 
   1   0  11      339.37      376.79     27.20 o 
   2   0  11       31.54       38.31      9.13 o 
   3   0  11       27.99       24.19      3.93 o 
   4   0  11        9.69       10.66      3.17 o 
   5   0  11      105.25      108.34      8.72 o 
   6   0  11       36.33       32.20      4.80 o 
   7   0  11       48.56       47.31     10.68 o 
  -5   1  11        0.69       -0.64      1.43 o 
  -4   1  11        2.66        3.07      1.79 o 
  -3   1  11        0.16        0.25      1.08 o 
  -2   1  11       22.49       26.22      2.79 o 
  -1   1  11        5.73        7.22      1.58 o 
   0   1  11       25.18       29.23      2.40 o 
   1   1  11        0.14       -0.37      1.61 o 
   2   1  11       18.93       21.27      5.02 o 
   3   1  11        6.01        3.60      2.37 o 
   4   1  11       83.90       82.62      7.47 o 
   5   1  11        0.21        0.69      2.38 o 
   6   1  11       14.69       12.67      3.28 o 
   7   1  11       15.98       28.22     12.69 o 
  -4   2  11        0.24       -0.99      1.24 o 
  -3   2  11       43.98       39.12      3.27 o 
  -2   2  11      229.69      236.52     10.17 o 
  -1   2  11        4.10        5.94      1.55 o 
   0   2  11        7.96        8.12      1.66 o 
   1   2  11       16.45       16.90      3.65 o 
   2   2  11       38.77       39.55      3.40 o 
   3   2  11       22.79       25.48      4.05 o 
   4   2  11        0.87       -0.05      2.17 o 
   5   2  11        4.17        1.28      4.56 o 
   6   2  11       12.51        7.12      3.56 o 
   7   2  11      205.17      188.01     17.62 o 
   8   2  11        6.94        8.89      3.69 o 
  -4   3  11       21.96       23.30      3.17 o 
  -3   3  11        1.24        2.98      1.63 o 
  -2   3  11      199.83      195.58      8.75 o 
  -1   3  11      107.54      126.23      6.11 o 
   0   3  11        0.74        1.15      1.21 o 
   1   3  11       80.58       76.80      8.76 o 
   2   3  11      113.92      103.40      6.13 o 
   3   3  11       13.05       13.34      3.36 o 
   4   3  11       14.25       12.12      3.19 o 
   5   3  11        0.74       -2.15      2.15 o 
   6   3  11       62.39       67.62     20.63 o 
   7   3  11        4.41        7.98      3.38 o 
   8   3  11        3.44        2.22      3.15 o 
  -3   4  11       34.40       38.90      3.32 o 
  -2   4  11       50.85       54.51      4.32 o 
  -1   4  11       16.07       21.89      4.18 o 
   0   4  11        0.33       -1.06      1.83 o 
   1   4  11        1.16        0.18      1.68 o 
   2   4  11       95.01      112.94      8.95 o 
   3   4  11       18.96       17.62      4.47 o 
   4   4  11        5.38        6.63      4.11 o 
   5   4  11       25.25       20.73      4.14 o 
   6   4  11        3.99        2.64      2.61 o 
   7   4  11        0.91        4.51      3.06 o 
   8   4  11        2.82        2.70      2.79 o 
  -3   5  11       10.08       10.11      2.20 o 
  -2   5  11       11.60       12.36      4.59 o 
  -1   5  11       18.36       26.37      2.58 o 
   0   5  11       68.63       65.11      5.16 o 
   1   5  11       33.32       29.47      3.93 o 
   2   5  11        5.30        3.04      1.87 o 
   3   5  11       55.67       40.34     14.42 o 
   4   5  11      231.93      233.45     20.99 o 
   5   5  11      153.44      151.31     11.18 o 
   6   5  11        1.47        3.28      2.77 o 
   7   5  11       30.95       35.31      5.20 o 
  -2   6  11        1.43        1.22      1.61 o 
  -1   6  11       14.11       10.26      1.96 o 
   0   6  11        9.61       15.81      3.19 o 
   1   6  11        6.13       10.75      2.49 o 
   2   6  11        7.53        6.66      2.19 o 
   3   6  11        8.55        8.01      6.94 o 
   4   6  11       84.62       84.81      9.40 o 
   5   6  11       96.47       98.04     10.59 o 
   6   6  11        6.93        8.76      3.16 o 
   7   6  11        1.06        1.41      3.29 o 
  -1   7  11       10.84       10.50      2.06 o 
   0   7  11       15.95       22.81      3.36 o 
   1   7  11       33.75       35.79      3.79 o 
   2   7  11       13.08       17.77      3.38 o 
   3   7  11        0.23       -0.77      2.29 o 
   4   7  11       16.11       15.80      3.63 o 
   5   7  11        3.11       -0.04      2.78 o 
   6   7  11        1.70        0.49      2.63 o 
   1   8  11        0.04        0.46      2.07 o 
   2   8  11        8.07       11.51      2.64 o 
   3   8  11        1.04        5.40      2.66 o 
   4   8  11        0.83        0.40      3.29 o 
   5   8  11       17.04       18.35      6.30 o 
  -2  -5  12        2.30        2.32      2.49 o 
  -1  -5  12        0.11       -1.37      2.17 o 
   0  -5  12      120.46      114.65     16.98 o 
   1  -5  12      113.78      125.60     17.16 o 
  -3  -4  12       17.13       18.23      3.31 o 
  -2  -4  12       10.30       12.79      2.53 o 
  -1  -4  12       54.13       53.33      4.12 o 
   0  -4  12       16.10       17.05      4.63 o 
   1  -4  12       17.99       12.96      7.85 o 
   2  -4  12        0.22       -5.29      5.29 o 
   3  -4  12       47.14       37.41      7.81 o 
  -4  -3  12        5.09        4.84      2.44 o 
  -3  -3  12       22.97       25.56      3.51 o 
  -2  -3  12       10.50       12.56      3.05 o 
  -1  -3  12        0.03        1.70      1.53 o 
   0  -3  12       13.88       20.28      3.77 o 
   1  -3  12        2.78       -1.74      2.41 o 
   2  -3  12      109.83      103.01     19.26 o 
   3  -3  12       45.29       47.20      6.22 o 
   4  -3  12       52.97       44.07      7.96 o 
  -4  -2  12        2.87        2.15      1.63 o 
  -3  -2  12       23.43       25.41      2.89 o 
  -2  -2  12      132.56      151.77      7.33 o 
  -1  -2  12       21.73       23.56      3.36 o 
   0  -2  12       28.54       24.10      4.75 o 
   1  -2  12       90.83       91.95      7.43 o 
   2  -2  12       12.31       12.00      3.19 o 
   3  -2  12        6.00        6.61      2.72 o 
   4  -2  12      134.81      141.94     10.48 o 
   5  -2  12       28.60       29.82      6.02 o 
  -4  -1  12       16.93       26.14      2.45 o 
  -3  -1  12       88.19       89.60      5.30 o 
  -2  -1  12        2.49        4.64      2.08 o 
  -1  -1  12        0.01        0.03      1.26 o 
   0  -1  12        0.01       -0.37      2.83 o 
   1  -1  12      130.34      141.83      9.56 o 
   2  -1  12       30.44       24.28      4.56 o 
   3  -1  12       57.94       54.10      5.79 o 
   4  -1  12       95.25      101.65      8.54 o 
   5  -1  12        6.96        3.79      2.89 o 
   6  -1  12       32.52       34.10     13.51 o 
  -4   0  12       18.76       24.07      2.39 o 
  -3   0  12        3.85        4.24      1.91 o 
  -2   0  12       21.29       22.88      4.36 o 
  -1   0  12        0.06        0.26      1.34 o 
   0   0  12      109.01      127.28      7.74 o 
   1   0  12       46.35       49.77      9.40 o 
   2   0  12        2.68        2.01      2.74 o 
   3   0  12       33.35       31.48      4.56 o 
   4   0  12       78.40       75.98      7.15 o 
   5   0  12       23.93       20.58     10.41 o 
   6   0  12        0.37        0.78      2.87 o 
  -4   1  12       29.10       35.05      2.82 o 
  -3   1  12       11.70       13.96      2.60 o 
  -2   1  12        0.05        0.39      1.39 o 
  -1   1  12       23.22       25.93      2.52 o 
   0   1  12        3.88        3.00      2.00 o 
   1   1  12        0.08        0.24      1.71 o 
   2   1  12       31.74       31.22      5.11 o 
   3   1  12       61.32       58.48     10.77 o 
   4   1  12       17.66       16.01      3.70 o 
   5   1  12        0.55       -0.59      2.74 o 
   6   1  12        0.82        2.59      2.87 o 
  -3   2  12       11.26       11.03      2.19 o 
  -2   2  12        1.55        1.66      1.48 o 
  -1   2  12       15.40       21.24      3.20 o 
   0   2  12        0.96        0.37      3.19 o 
   1   2  12      122.87      127.61     11.23 o 
   2   2  12       17.88       20.26      4.38 o 
   3   2  12        9.35        8.26      3.24 o 
   4   2  12      118.99      114.54      9.29 o 
   5   2  12        0.38        2.88      2.70 o 
   6   2  12       90.67       87.32     11.04 o 
   7   2  12        1.09        1.60      2.77 o 
  -3   3  12       29.05       40.89      3.54 o 
  -2   3  12       53.69       61.30      4.21 o 
  -1   3  12        0.68        0.30      1.45 o 
   0   3  12       19.55       17.48      3.03 o 
   1   3  12        1.74        2.30      1.87 o 
   2   3  12       98.69      115.74     10.59 o 
   3   3  12       22.25       20.96      4.28 o 
   4   3  12       20.27       22.69      4.12 o 
   5   3  12        0.06       -2.38      2.41 o 
   6   3  12        1.89        3.59      2.80 o 
   7   3  12       16.79       13.00      3.83 o 
  -2   4  12        0.01        0.50      1.61 o 
  -1   4  12       59.09       57.33      5.01 o 
   0   4  12       26.93       29.29      3.46 o 
   1   4  12       20.71       18.55      2.90 o 
   2   4  12        0.20       -2.19      2.19 o 
   3   4  12        0.02        0.55      2.74 o 
   4   4  12      245.63      227.21     24.01 o 
   5   4  12       13.46        5.73      5.02 o 
   6   4  12        6.32        9.41      3.47 o 
   7   4  12        1.90        4.41      4.29 o 
  -2   5  12        0.45        1.87      3.47 o 
  -1   5  12       77.27       85.78      6.50 o 
   0   5  12       40.00       38.47      6.21 o 
   1   5  12       11.50       15.37      2.89 o 
   2   5  12        8.23        9.68      3.65 o 
   3   5  12        1.11       -2.01      2.01 o 
   4   5  12       42.08       51.46      6.48 o 
   5   5  12        1.49        0.68      2.60 o 
   6   5  12       96.55       95.08      8.70 o 
   0   6  12       14.96       14.71      3.09 o 
   1   6  12        0.90        0.69      2.00 o 
   2   6  12        2.75        3.83      2.19 o 
   3   6  12       41.14       44.91      6.02 o 
   4   6  12       42.62       48.80     11.87 o 
   5   6  12        0.98        1.60      2.94 o 
   6   6  12       14.79       12.91      3.68 o 
   1   7  12       56.03       51.74      5.75 o 
   2   7  12       12.72       13.69      2.90 o 
   3   7  12       21.23       24.83      4.75 o 
   4   7  12        0.30       -0.71      2.83 o 
   5   7  12        2.97        1.16      2.98 o 
  -1  -3  13        9.70       12.96      4.20 o 
   0  -3  13       18.37       21.72      4.75 o 
   1  -3  13       75.10       88.62      7.49 o 
   2  -3  13       69.49       80.59      6.99 o 
  -2  -2  13       25.56       28.53      3.64 o 
  -1  -2  13       51.85       56.78      7.12 o 
   0  -2  13       72.83       71.75      8.03 o 
   1  -2  13        0.03        0.91      2.92 o 
   2  -2  13       16.98       27.38      4.93 o 
   3  -2  13        0.09       -0.37      2.92 o 
  -2  -1  13        0.58       -0.76      2.42 o 
  -1  -1  13       46.82       55.69      5.03 o 
   0  -1  13       83.21       96.22     22.91 o 
   1  -1  13       45.89       37.97      5.84 o 
   2  -1  13        0.33        3.10      3.29 o 
   3  -1  13      101.43      103.51      9.49 o 
   4  -1  13        3.33        4.77      3.21 o 
  -3   0  13        2.13        1.85      1.76 o 
  -2   0  13        0.00       -0.36      1.85 o 
  -1   0  13       51.26       68.05      5.53 o 
   0   0  13        3.76        7.09      4.38 o 
   1   0  13        3.63        9.31      3.65 o 
   2   0  13       17.71       20.08      4.75 o 
   3   0  13       90.27       91.83      9.13 o 
   4   0  13       37.55       32.82      4.93 o 
   5   0  13        5.93        7.68      3.42 o 
  -2   1  13       54.67       60.24      4.35 o 
  -1   1  13        5.95       13.66      3.38 o 
   0   1  13        6.40        7.75      2.46 o 
   1   1  13       18.70       18.44      4.56 o 
   2   1  13       61.80       66.82      7.67 o 
   3   1  13       60.31       57.69      6.94 o 
   4   1  13       29.47       26.68      4.74 o 
   5   1  13       16.35       13.20      6.39 o 
  -2   2  13       37.74       36.48      4.21 o 
  -1   2  13        3.97        6.06      2.51 o 
   0   2  13       10.36        9.25      2.64 o 
   1   2  13       63.04       73.22      5.53 o 
   2   2  13        0.08        0.55      2.92 o 
   3   2  13        2.22        2.37      2.74 o 
   4   2  13        3.29        1.69      3.56 o 
   5   2  13        2.82        6.96      3.50 o 
  -2   3  13       99.41      133.45      8.90 o 
  -1   3  13        8.27        3.47      2.45 o 
   0   3  13       17.39       23.07      6.12 o 
   1   3  13       17.27       19.79      4.84 o 
   2   3  13        0.58       -0.91      2.92 o 
   3   3  13        1.45        3.10      2.92 o 
   4   3  13       23.57       28.66      5.11 o 
   5   3  13        0.03       -2.01      2.60 o 
  -1   4  13       37.95       31.50      4.06 o 
   0   4  13       16.81       10.52      7.30 o 
   1   4  13        1.41       -3.13      4.56 o 
   2   4  13       12.25       13.14      4.20 o 
   3   4  13       60.44       58.60      7.12 o 
   4   4  13       45.37       43.63      6.02 o 
   5   4  13       17.76       25.09      4.80 o 
   0   5  13       11.49       11.61      2.98 o 
   1   5  13       15.92       12.46      2.84 o 
   2   5  13        0.33       -0.91      2.92 o 
   3   5  13       26.35       30.12      5.29 o 
   4   5  13        0.09       -2.37      2.37 o 
   5   5  13        2.14        0.81      2.95 o 
   3   6  13        0.25       -0.18      2.92 o 
   1  -1  14        9.72        8.58      4.20 o 
   0   0  14        0.11       -0.16      2.13 o 
   1   0  14       70.26       84.34      9.13 o 
   2   0  14        3.69        6.02      3.83 o 
   3   0  14       18.77       19.53      4.56 o 
   0   1  14        0.54        1.08      2.65 o 
   1   1  14       67.44       70.10      8.40 o 
   2   1  14       57.73       41.81      6.39 o 
   3   1  14        5.54        8.22      3.83 o 
   0   2  14       24.57       25.41      3.68 o 
   1   2  14        6.76        4.75      3.29 o 
   2   2  14        7.06        9.68      4.02 o 
   3   2  14        0.35        2.01      3.10 o 
   1   3  14       14.68       17.16      4.93 o 
   2   3  14       16.76       10.95      4.38 o 
   3   3  14       42.80       58.97      7.48 o 
                                                 
